# Supplementary material for: (4S,5R)-4-Benz­yloxy-5-[4-(cyclo­hexa­ne­carbon­yl)phen­yl]-1-(4-meth­oxy­benz­yl)pyrrolidin-2-one
Source: Acta Crystallogr Sect E Struct Rep Online. 2014 Mar 12;70(Pt 4):o419–20. doi: 10.1107/S1600536814003638 (PMC3998611; doi:10.1107/S1600536814003638)
Supplement: Supplementary file 2 [file e-70-0o419-Isup2.hkl]

# 
# h,k,l, Fc-squared, Fo-squared, sigma(Fo-squared) and status flag 
# 
data_I
_shelx_title ' CF solution in P21' 
_shelx_refln_list_code          4 
_shelx_F_calc_maximum      244.96 
_exptl_crystal_F_000      1064.00 
_reflns_d_resolution_high  0.8410 
 
loop_ 
 _symmetry_equiv_pos_as_xyz 
 'x, y, z' 
 '-x, y+1/2, -z' 
 
_cell_length_a     9.4964 
_cell_length_b    28.6497 
_cell_length_c     9.9511 
_cell_angle_alpha  90.000 
_cell_angle_beta   96.727 
_cell_angle_gamma  90.000 
 
_shelx_F_squared_multiplier     1.000 
 
loop_ 
 _refln_index_h 
 _refln_index_k 
 _refln_index_l 
 _refln_F_squared_calc 
 _refln_F_squared_meas 
 _refln_F_squared_sigma 
 _refln_observed_status 
   0 -34   0        1.63       63.45     23.60 o 
   1 -33   0        1.72       -6.20     10.45 o 
   2 -33   0       21.35       14.84     34.35 o 
   0 -32   0      395.36      494.63     50.54 o 
   1 -32   0      102.01       99.05     17.39 o 
   2 -32   0       32.84       33.46     12.51 o 
   3 -32   0        8.10       16.00     17.40 o 
   1 -31   0       86.08       75.49     15.64 o 
   2 -31   0       57.11       42.38     13.41 o 
   3 -31   0       24.39       39.07     12.24 o 
   4 -31   0       51.96       52.33     21.61 o 
   0 -30   0      170.11      261.03     35.75 o 
   1 -30   0      151.92      151.87     26.46 o 
   2 -30   0       65.03       60.77     14.39 o 
   3 -30   0       89.02       69.15     15.40 o 
   4 -30   0       52.89       74.12     25.55 o 
   1 -29   0       85.09       74.48     15.35 o 
   2 -29   0       66.99       68.97     25.12 o 
   3 -29   0        4.55       17.29     11.29 o 
   4 -29   0       15.19       -2.31      8.33 o 
   5 -29   0       82.68      116.28     35.48 o 
   0 -28   0      830.82      839.40     60.13 o 
   1 -28   0      128.43      128.23     17.78 o 
   2 -28   0       38.95       30.44     11.42 o 
   3 -28   0       43.87       50.76     16.49 o 
   4 -28   0      105.36       83.66     21.17 o 
   5 -28   0       16.25        1.90     21.58 o 
   1 -27   0       25.18       33.31     18.93 o 
   2 -27   0       27.62       29.83     10.51 o 
   3 -27   0       87.14      113.76     16.16 o 
   4 -27   0      262.16      256.87     23.18 o 
   5 -27   0        0.79        6.52      7.59 o 
   6 -27   0       27.02       -5.16     16.93 o 
   0 -26   0     1663.27     1588.92     78.91 o 
   1 -26   0      164.08      137.73     32.39 o 
   2 -26   0       44.95       18.43     20.33 o 
   3 -26   0      107.11       73.23     19.79 o 
   4 -26   0      116.01       76.22     21.62 o 
   5 -26   0       25.57       43.86     20.91 o 
   6 -26   0      213.01      214.79     43.48 o 
   1 -25   0      512.98      526.65     32.33 o 
   2 -25   0      166.71      152.12     21.92 o 
   3 -25   0       90.62       95.13     14.27 o 
   4 -25   0      394.41      365.98     25.69 o 
   5 -25   0       38.90       39.54     15.57 o 
   6 -25   0      158.96      160.94     38.73 o 
   0 -24   0      820.53      986.26     59.92 o 
   1 -24   0      278.62      255.09     60.67 o 
   2 -24   0     1265.25     1136.92     44.38 o 
   3 -24   0      429.29      436.47     27.67 o 
   4 -24   0       69.48       82.49     13.93 o 
   5 -24   0      376.70      397.96     25.10 o 
   6 -24   0      409.76      485.26     58.33 o 
   7 -24   0       21.23        7.37     17.51 o 
   1 -23   0     1099.72     1142.49     44.33 o 
   2 -23   0        5.47       26.04     10.66 o 
   3 -23   0      718.48      735.43     34.87 o 
   4 -23   0      848.99      848.99     36.51 o 
   5 -23   0       26.44       18.44      7.90 o 
   6 -23   0       20.93        6.51     15.13 o 
   7 -23   0       10.08       16.06     22.65 o 
   8 -23   0       67.00       38.44     21.37 o 
   0 -22   0      290.65      512.90     42.45 o 
   1 -22   0      517.22      548.21     30.64 o 
   2 -22   0      234.32      259.24     20.91 o 
   3 -22   0       54.05       56.09     11.52 o 
   4 -22   0      363.37      351.91     23.43 o 
   5 -22   0       68.08       70.67     32.76 o 
   6 -22   0      261.75      249.24     41.72 o 
   7 -22   0      162.10      149.33     24.47 o 
   8 -22   0       81.96      114.41     28.53 o 
   1 -21   0      304.19      310.64     22.98 o 
   2 -21   0      492.49      458.88     26.74 o 
   3 -21   0      627.32      662.20     31.34 o 
   4 -21   0      639.83      726.30     34.38 o 
   5 -21   0      430.68      404.46     23.74 o 
   6 -21   0      134.09      129.14     26.44 o 
   7 -21   0      113.33      164.45     33.06 o 
   8 -21   0       68.01       44.47     19.07 o 
   0 -20   0     1045.01     1311.17     63.28 o 
   1 -20   0      210.29      201.35     19.83 o 
   2 -20   0      439.70      402.41     24.39 o 
   3 -20   0        2.35        3.35      6.88 o 
   4 -20   0      220.49      189.20     16.25 o 
   5 -20   0      181.25      204.23     19.01 o 
   6 -20   0      469.37      425.10     45.14 o 
   7 -20   0      319.27      323.55     42.10 o 
   8 -20   0       21.46       16.92     19.27 o 
   9 -20   0       39.27       -8.89     18.58 o 
   1 -19   0      131.37      124.35     34.13 o 
   2 -19   0     1553.59     1527.89     45.21 o 
   3 -19   0      156.92      155.72     14.96 o 
   4 -19   0        0.91        2.38      6.34 o 
   5 -19   0       74.03       80.44     12.00 o 
   6 -19   0       92.74       87.70     24.20 o 
   7 -19   0      164.56      158.36     30.57 o 
   8 -19   0       32.38        5.13     14.58 o 
   9 -19   0       16.80       25.71     18.28 o 
   0 -18   0     1165.98     1422.48     62.21 o 
   1 -18   0      230.54      245.75     18.91 o 
   2 -18   0      615.68      607.78     28.06 o 
   3 -18   0      372.23      371.67     49.36 o 
   4 -18   0      320.87      307.87     22.56 o 
   5 -18   0      597.08      608.44     49.19 o 
   6 -18   0      615.14      575.43     50.30 o 
   7 -18   0       84.21       90.03     24.61 o 
   8 -18   0       32.71       11.47     14.20 o 
   9 -18   0       32.91        2.73     17.50 o 
   1 -17   0      348.53      363.96     21.87 o 
   2 -17   0      192.93      204.13     18.18 o 
   3 -17   0      141.69      123.18     15.75 o 
   4 -17   0      421.04      428.69     22.30 o 
   5 -17   0       66.26       40.31     16.82 o 
   6 -17   0       54.75       45.77     19.11 o 
   7 -17   0      282.53      327.16     39.98 o 
   8 -17   0      188.09      181.91     31.36 o 
   9 -17   0       20.60       23.11     19.32 o 
   0 -16   0     1124.21     1321.85     56.09 o 
   1 -16   0      288.37      294.36     19.22 o 
   2 -16   0     1483.45     1525.47     52.67 o 
   3 -16   0        9.44        8.63      6.12 o 
   4 -16   0       92.82       94.15     10.57 o 
   5 -16   0      229.03      185.18     28.43 o 
   6 -16   0     1069.50     1093.72     65.38 o 
   7 -16   0      134.53      142.63     27.32 o 
   8 -16   0       42.50       31.09     19.71 o 
   9 -16   0       23.61       51.50     23.00 o 
   1 -15   0     1408.52     1455.66     40.32 o 
   2 -15   0     4342.79     4683.46     68.75 o 
   3 -15   0        0.39        4.30      4.84 o 
   4 -15   0      125.65      124.00     11.38 o 
   5 -15   0      418.39      399.91     38.54 o 
   6 -15   0      715.76      654.65     50.63 o 
   7 -15   0      150.24      113.00     25.04 o 
   8 -15   0       70.81       31.19     17.39 o 
   9 -15   0      102.22       92.94     26.32 o 
  10 -15   0        2.96      -20.78     18.44 o 
   0 -14   0     6509.85     7067.70    120.01 o 
   1 -14   0     1513.05     1592.66     40.39 o 
   2 -14   0     2407.95     2515.38     59.65 o 
   3 -14   0      420.72      462.98     20.46 o 
   4 -14   0      347.57      367.39     18.09 o 
   5 -14   0      143.93      112.78     22.04 o 
   6 -14   0     1085.80     1066.72     62.25 o 
   7 -14   0      437.62      500.56     46.53 o 
   8 -14   0       56.87       40.90     16.92 o 
   9 -14   0        9.37       27.94     18.63 o 
  10 -14   0       39.03       79.25     24.87 o 
   1 -13   0      296.05      322.17     18.25 o 
   2 -13   0     5726.10     6198.61     89.47 o 
   3 -13   0       68.88       59.01      8.21 o 
   4 -13   0      537.27      519.09     20.72 o 
   5 -13   0       75.34       59.61     17.93 o 
   6 -13   0      116.88      141.35     24.99 o 
   7 -13   0       68.12       71.27     21.14 o 
   8 -13   0      194.85      233.18     33.18 o 
   9 -13   0       11.50       15.46     13.76 o 
  10 -13   0       52.41       84.22     25.10 o 
   0 -12   0    14672.20    14301.45    159.42 o 
   1 -12   0      503.70      540.97     22.29 o 
   2 -12   0      909.64      935.86     26.77 o 
   3 -12   0       72.47       69.63      8.43 o 
   4 -12   0       32.49       45.00     12.50 o 
   5 -12   0       30.72       16.45     11.50 o 
   6 -12   0     1711.89     1731.71     76.28 o 
   7 -12   0       52.93       64.24     19.46 o 
   8 -12   0        9.34       44.47     17.68 o 
   9 -12   0        4.97       -2.88     14.20 o 
  10 -12   0       92.58      112.26     27.74 o 
   1 -11   0      261.89      244.82     33.39 o 
   2 -11   0     2627.55     2801.95     43.60 o 
   3 -11   0      356.02      376.49     16.56 o 
   4 -11   0      432.84      525.23     37.20 o 
   5 -11   0      120.06      122.37     20.98 o 
   6 -11   0      900.83      945.63     55.98 o 
   7 -11   0       92.65      107.21     23.60 o 
   8 -11   0      184.95      189.14     31.03 o 
   9 -11   0       71.32       68.94     20.89 o 
  10 -11   0       50.26       12.13     15.61 o 
   0 -10   0     4216.12     4082.69     77.38 o 
   1 -10   0       10.98       11.13      6.88 o 
   2 -10   0      840.90      911.54     23.89 o 
   3 -10   0       54.05       70.59     12.41 o 
   4 -10   0      714.08      755.61     42.92 o 
   5 -10   0       22.97       29.52     12.89 o 
   6 -10   0     1659.39     1627.31     71.15 o 
   7 -10   0      152.73      136.02     28.08 o 
   8 -10   0      110.93      107.95     24.56 o 
   9 -10   0       27.13       33.80     17.49 o 
  10 -10   0       19.47       43.77     20.22 o 
   1  -9   0      594.66      509.96     23.52 o 
   2  -9   0     3266.12     3628.96     44.96 o 
   3  -9   0      242.21      220.87     12.03 o 
   4  -9   0     2785.01     3045.18     82.63 o 
   5  -9   0       30.07       31.23     13.05 o 
   6  -9   0      736.77      809.03     50.22 o 
   7  -9   0       12.75       25.40     14.64 o 
   8  -9   0     1016.97     1026.16     63.86 o 
   9  -9   0       18.64       27.45     16.98 o 
  10  -9   0      148.54      120.36     27.55 o 
   0  -8   0    15115.96    14682.01    131.63 o 
   1  -8   0      905.92      794.58     26.90 o 
   2  -8   0     1073.58      996.67     39.77 o 
   3  -8   0      154.50      161.47     10.16 o 
   4  -8   0     1236.63     1272.61     52.05 o 
   5  -8   0       26.44       13.41     10.21 o 
   6  -8   0       11.97       13.98     11.72 o 
   7  -8   0      334.55      312.67     35.03 o 
   8  -8   0      769.66      921.10     59.92 o 
   9  -8   0      229.38      204.23     33.37 o 
  10  -8   0        3.10       28.46     13.89 o 
   1  -7   0      479.68      379.44     13.97 o 
   2  -7   0     1776.02     1882.64     61.09 o 
   3  -7   0       20.15       18.01      8.94 o 
   4  -7   0       64.63       51.41     12.61 o 
   5  -7   0       12.65       26.59     13.14 o 
   6  -7   0      497.27      466.25     37.17 o 
   7  -7   0      446.95      497.76     42.22 o 
   8  -7   0      158.15      136.59     24.75 o 
   9  -7   0        1.62       11.62     16.41 o 
  10  -7   0      250.76      247.14     36.82 o 
   0  -6   0    38329.24    36202.58    179.20 o 
   1  -6   0     1318.82     1045.84     20.28 o 
   2  -6   0     7985.52     7545.13     69.58 o 
   3  -6   0      262.82      249.08     21.36 o 
   4  -6   0      647.67      638.19     35.86 o 
   5  -6   0      144.47      151.47     20.42 o 
   6  -6   0     1072.80     1171.91     57.07 o 
   7  -6   0      321.25      330.15     34.15 o 
   8  -6   0      803.20      781.00     54.28 o 
   9  -6   0       71.44       50.48     17.98 o 
  10  -6   0       90.89       92.60     25.28 o 
  11  -6   0       25.97       18.78     17.27 o 
   1  -5   0      154.05      120.97     11.95 o 
   2  -5   0     2189.85     2149.68     32.43 o 
   3  -5   0       50.39       31.24     10.22 o 
   4  -5   0      365.34      355.84     26.55 o 
   5  -5   0       34.45       48.10     12.52 o 
   6  -5   0      207.80      201.03     24.84 o 
   7  -5   0       39.84       36.76     15.25 o 
   8  -5   0      701.44      803.45     54.81 o 
   9  -5   0        1.42        0.93     14.09 o 
  10  -5   0       36.99       38.55     19.76 o 
  11  -5   0       39.86       31.30     18.84 o 
   1  -4   0       31.62       28.55      3.86 o 
   2  -4   0     2848.07     2732.17     54.00 o 
   3  -4   0       22.26       21.26      9.62 o 
   4  -4   0     1267.89     1362.53     49.62 o 
   5  -4   0       73.57       65.07     14.12 o 
   6  -4   0      643.85      633.80     41.42 o 
   7  -4   0       15.66       29.68     24.60 o 
   8  -4   0      112.21      180.63     27.59 o 
   9  -4   0       41.79       20.49     16.80 o 
  10  -4   0      270.13      267.44     36.84 o 
  11  -4   0       17.69       11.40     16.85 o 
   2  -3   0    11895.25    11651.09    105.60 o 
   3  -3   0       23.69       25.60     10.11 o 
   4  -3   0      108.78      108.81     15.34 o 
   5  -3   0        3.36        0.85      8.78 o 
   6  -3   0      719.11     1040.04     52.87 o 
   7  -3   0        4.89       23.12     18.47 o 
   8  -3   0     1170.06     1222.52     66.57 o 
   9  -3   0       37.59       68.96     21.18 o 
  10  -3   0       58.65       48.80     20.88 o 
  11  -3   0       38.80       51.19     21.32 o 
   2  -2   0     6311.39     5933.03     72.57 o 
   3  -2   0        7.56       18.17      8.73 o 
   4  -2   0     6756.98     7131.39    110.20 o 
   5  -2   0       34.08       46.63     13.20 o 
   6  -2   0      274.52      268.81     27.67 o 
   7  -2   0        5.68        1.94     11.98 o 
   8  -2   0      778.11      684.45     50.26 o 
   9  -2   0       17.89       16.33     13.24 o 
  10  -2   0      164.30      137.26     27.92 o 
  11  -2   0       25.48       60.66     22.49 o 
   2  -1   0    43837.09    43088.23    190.58 o 
   3  -1   0      170.90      166.38     16.64 o 
   4  -1   0     3983.95     4152.88     83.55 o 
   5  -1   0       58.10       64.95     14.03 o 
   6  -1   0      160.00      191.52     24.19 o 
   7  -1   0      121.65      133.45     22.08 o 
   8  -1   0      703.23      647.14     48.25 o 
   9  -1   0       48.04       34.24     15.38 o 
  10  -1   0      152.07      155.18     29.58 o 
  11  -1   0       60.19       86.01     27.18 o 
   2   0   0      261.22      296.83     16.65 o 
   3   0   0       60.98       57.34     11.20 o 
   4   0   0     2998.34     3072.13     71.94 o 
   5   0   0        0.78       -1.55      8.29 o 
   6   0   0       12.18        9.61      8.94 o 
   7   0   0      194.94      227.43     28.66 o 
   8   0   0      224.39      200.07     28.94 o 
   9   0   0        0.64       -1.44     14.12 o 
  10   0   0        2.83       -3.10     14.48 o 
  11   0   0        0.52       17.31     15.32 o 
   3   1   0      170.97      161.22     11.72 o 
   4   1   0     3987.42     4175.73     84.23 o 
   5   1   0       58.01       54.29     13.55 o 
   6   1   0      160.33      217.96     25.81 o 
   7   1   0      121.57      120.29     21.06 o 
   8   1   0      703.30      673.92     49.81 o 
   9   1   0       48.05       48.28     16.84 o 
  10   1   0      152.33      143.64     28.98 o 
  11   1   0       60.32       53.79     21.65 o 
   3   2   0        7.57       -2.79      7.21 o 
   4   2   0     6753.73     7000.02     78.36 o 
   5   2   0       33.97       31.16     10.79 o 
   6   2   0      274.40      248.35     26.35 o 
   7   2   0        5.70       -0.58     13.03 o 
   8   2   0      777.89      729.08     52.12 o 
   9   2   0       17.90       -8.62     16.83 o 
  10   2   0      164.13      180.60     32.24 o 
  11   2   0       25.50       25.39     18.41 o 
   4   3   0      107.77      110.57     16.05 o 
   5   3   0        3.34        7.22      6.74 o 
   6   3   0      719.77     1115.59     55.05 o 
   7   3   0        4.90       10.23     19.64 o 
   8   3   0     1170.29     1172.00     65.50 o 
   9   3   0       37.70       41.32     17.01 o 
  10   3   0       58.70       43.76     18.28 o 
  11   3   0       38.70       36.96     18.65 o 
   2   4   0     2852.10     2833.97     37.83 o 
   4   4   0     1266.87     1358.92     50.68 o 
   5   4   0       73.76       67.14     14.73 o 
   6   4   0      644.59      632.15     42.48 o 
   7   4   0       15.66       23.27     19.35 o 
   8   4   0      112.03      196.43     30.03 o 
   9   4   0       42.01       38.69     16.97 o 
  10   4   0      270.67      275.07     37.25 o 
  11   4   0       17.65      -14.64     19.48 o 
   2   5   0     2188.93     2178.82     34.88 o 
   3   5   0       50.43       56.22      7.75 o 
   4   5   0      364.96      392.05     16.55 o 
   5   5   0       34.33       42.41     12.53 o 
   6   5   0      208.08      200.56     24.91 o 
   7   5   0       39.83       28.67     13.22 o 
   8   5   0      701.71      726.02     52.26 o 
   9   5   0        1.44       25.24      9.85 o 
  10   5   0       36.88       12.68      8.62 o 
  11   5   0       39.98       14.68     17.04 o 
   1   6   0     1319.33     1039.51     27.23 o 
   2   6   0     7984.76     7789.64     69.58 o 
   3   6   0      262.99      236.72     14.25 o 
   4   6   0      647.28      660.76     21.42 o 
   5   6   0      144.45      129.58     13.90 o 
   6   6   0     1073.86     1063.19     33.56 o 
   7   6   0      321.39      321.99     17.99 o 
   8   6   0      803.84      764.23     33.41 o 
   9   6   0       71.52       63.84     11.89 o 
  10   6   0       91.01       98.10     15.62 o 
  11   6   0       26.05       -3.65     18.20 o 
   1   7   0      479.30      389.12     18.73 o 
   2   7   0     1776.28     1877.61     36.45 o 
   3   7   0       20.26       22.03      6.09 o 
   4   7   0       64.77       62.55      7.53 o 
   5   7   0       12.60       17.48      6.52 o 
   6   7   0      498.28      516.41     23.56 o 
   7   7   0      447.03      510.01     23.98 o 
   8   7   0      158.24      170.85     16.29 o 
   9   7   0        1.59       -4.45      7.38 o 
  10   7   0      251.34      290.22     24.41 o 
   1   8   0      905.74      721.02     26.63 o 
   2   8   0     1074.50     1019.85     29.09 o 
   3   8   0      154.42      162.60     12.66 o 
   4   8   0     1235.57     1274.80     30.29 o 
   5   8   0       26.45       27.62      8.40 o 
   6   8   0       12.21        9.96      6.37 o 
   7   8   0      334.93      339.67     21.50 o 
   8   8   0      769.41      809.92     29.80 o 
   9   8   0      229.08      198.48     19.14 o 
  10   8   0        3.05      -13.28     17.06 o 
   1   9   0      594.98      528.46     25.29 o 
   2   9   0     3267.24     3524.64     57.51 o 
   3   9   0      242.30      243.66     15.86 o 
   4   9   0     2784.11     2865.85     56.23 o 
   5   9   0       30.08       25.33      7.87 o 
   6   9   0      736.65      834.69     39.78 o 
   7   9   0       12.71        7.34      9.59 o 
   8   9   0     1015.87     1056.58     33.84 o 
   9   9   0       18.63       35.01     15.84 o 
  10   9   0      148.38       69.81     22.87 o 
   1  10   0       10.94       14.81      6.93 o 
   2  10   0      841.96      852.31     30.59 o 
   3  10   0       53.93       72.39      9.87 o 
   4  10   0      715.12      783.34     29.96 o 
   5  10   0       22.97       26.81      7.10 o 
   6  10   0     1659.99     1683.27     42.71 o 
   7  10   0      152.68      144.80     23.29 o 
   8  10   0      111.03      106.10     13.77 o 
   9  10   0       27.10       25.05      9.13 o 
  10  10   0       19.51       32.87     21.14 o 
   1  11   0      261.73      237.49     19.73 o 
   2  11   0     2628.72     2680.49     57.56 o 
   3  11   0      355.74      340.26     20.37 o 
   4  11   0      432.79      456.50     23.55 o 
   5  11   0      119.88      102.33     10.91 o 
   6  11   0      899.32      966.96     32.87 o 
   7  11   0       92.33       95.35     12.41 o 
   8  11   0      184.76      179.54     17.13 o 
   9  11   0       71.32       70.93     13.42 o 
  10  11   0       50.48       58.44     23.38 o 
   1  12   0      503.38      503.09     28.92 o 
   2  12   0      909.14      939.99     36.08 o 
   3  12   0       72.26       87.74     11.39 o 
   4  12   0       32.28       40.97      7.42 o 
   5  12   0       30.56       36.68      7.56 o 
   6  12   0     1711.28     1691.24     43.31 o 
   7  12   0       52.89       33.67     11.04 o 
   8  12   0        9.29       12.41      8.38 o 
   9  12   0        4.96        9.21      9.05 o 
  10  12   0       92.41       82.28     25.35 o 
   2  13   0     5723.33     6090.79     95.55 o 
   3  13   0       68.91       58.82     10.70 o 
   4  13   0      537.49      513.23     22.12 o 
   5  13   0       75.36       64.38     10.36 o 
   6  13   0      117.03      110.48     12.64 o 
   7  13   0       67.90       52.60     10.06 o 
   8  13   0      195.28      207.64     22.15 o 
  10  13   0       52.35       71.85     24.47 o 
   2  14   0     2406.21     2497.17     64.32 o 
   3  14   0      420.45      422.05     26.15 o 
   4  14   0      346.37      366.71     19.39 o 
   5  14   0      143.68      124.79     12.53 o 
   6  14   0     1086.86     1104.07     70.27 o 
   7  14   0      437.74      506.87     28.70 o 
   8  14   0       56.74       68.16     14.01 o 
  10  14   0       39.03      129.61     30.61 o 
   2  15   0     4343.90     4601.05     91.57 o 
   3  15   0        0.38        5.50      6.65 o 
   4  15   0      125.81      142.25     13.24 o 
   5  15   0      418.82      409.17     21.95 o 
   6  15   0      716.22      706.53     29.39 o 
   7  15   0      150.48      142.19     17.12 o 
   8  15   0       70.32       72.03     13.63 o 
  10  15   0        3.01       -0.96     16.71 o 
   2  16   0     1482.63     1596.27     55.97 o 
   3  16   0        9.38        2.00      6.52 o 
   4  16   0       93.01      116.22     12.38 o 
   5  16   0      229.29      241.59     29.33 o 
   6  16   0     1070.73     1102.15     36.99 o 
   7  16   0      134.72      106.20     15.61 o 
   8  16   0       42.43       64.71     13.18 o 
   3  17   0      141.48      144.53     14.48 o 
   4  17   0      421.79      414.77     30.18 o 
   5  17   0       66.34       70.30     10.69 o 
   6  17   0       54.65       62.12     19.95 o 
   7  17   0      282.51      304.24     24.97 o 
   3  18   0      372.36      359.79     22.24 o 
   4  18   0      320.40      321.83     20.66 o 
   5  18   0      597.19      553.38     27.29 o 
   6  18   0      614.10      601.75     34.04 o 
   7  18   0       84.03       95.84     15.29 o 
   2  19   0     1552.90     1502.40     70.00 o 
   3  19   0      156.87      136.32     14.85 o 
   4  19   0        0.94        7.27      7.10 o 
   5  19   0       74.00       71.90     11.88 o 
   6  19   0       92.41       91.66     14.99 o 
   7  19   0      164.47      151.07     18.02 o 
   0  20   0     1044.16     1332.21     65.33 o 
   1  20   0      210.47      233.61     29.28 o 
   2  20   0      440.34      453.83     40.28 o 
   3  20   0        2.35        4.87     11.79 o 
   4  20   0      220.13      245.94     19.34 o 
   5  20   0      180.84      171.69     20.28 o 
   6  20   0      469.27      430.50     30.20 o 
   7  20   0      319.20      394.51     29.03 o 
   1  21   0      303.62      373.66     37.34 o 
   2  21   0      492.97      465.70     42.16 o 
   3  21   0      627.29      646.30     50.45 o 
   4  21   0      638.66      673.94     31.92 o 
   5  21   0      431.04      409.51     30.69 o 
   6  21   0      134.25      153.38     18.81 o 
   0  22   0      290.86      485.88     42.35 o 
   1  22   0      517.78      523.31     45.39 o 
   2  22   0      233.50      205.53     29.69 o 
   3  22   0       53.84       67.25     18.96 o 
   5  22   0       68.01       59.42     13.40 o 
   6  22   0      261.11      302.85     26.17 o 
   1  23   0     1100.41     1229.23     69.46 o 
   2  23   0        5.50        0.23     12.69 o 
   6  23   0       20.79       20.27     10.89 o 
   0  24   0      821.10      917.28     60.22 o 
   1  24   0      278.21      312.29     36.38 o 
  -2 -33   1       24.63       39.66     14.75 o 
  -1 -33   1        0.99      -20.72     13.81 o 
   0 -33   1       12.15       16.31     10.95 o 
   1 -33   1       40.03       24.37     11.71 o 
   2 -33   1       81.10       76.86     28.14 o 
  -3 -32   1       37.85       37.14     33.15 o 
  -2 -32   1       17.99       18.29     17.96 o 
  -1 -32   1        1.47       -0.08     13.86 o 
   0 -32   1       51.67       50.35     13.83 o 
   1 -32   1        2.61        5.09      9.42 o 
   2 -32   1       14.98       33.53     18.01 o 
   3 -32   1       15.27       82.51     28.30 o 
  -4 -31   1       16.96        0.73     22.56 o 
  -3 -31   1        8.50       13.66     12.48 o 
  -2 -31   1       25.35       17.65     15.78 o 
  -1 -31   1        7.21        5.90     10.83 o 
   0 -31   1       44.57       54.62     14.23 o 
   1 -31   1       16.94       14.90     10.75 o 
   2 -31   1       91.97       86.48     16.87 o 
   3 -31   1        3.54       47.85     22.93 o 
   4 -31   1       22.50      108.21     31.56 o 
  -5 -30   1       93.08       90.53     31.53 o 
  -4 -30   1       21.96       33.00     12.36 o 
  -3 -30   1       28.19       43.02     12.20 o 
  -2 -30   1        4.22       -2.40      9.25 o 
  -1 -30   1        1.62       11.00      9.89 o 
   0 -30   1       13.71       27.33     11.91 o 
   1 -30   1       84.01       71.38     14.51 o 
   2 -30   1       26.10       35.30     11.47 o 
   3 -30   1       46.72       29.39     11.94 o 
   4 -30   1       50.48      151.82     35.73 o 
  -5 -29   1      122.39       93.15     31.51 o 
  -4 -29   1       33.72       33.05     28.29 o 
  -3 -29   1        7.41       14.68     10.47 o 
  -2 -29   1        1.23        3.06     20.42 o 
  -1 -29   1       60.45       78.26     15.34 o 
   0 -29   1      252.19      224.57     23.69 o 
   1 -29   1      365.66      372.27     29.45 o 
   2 -29   1      225.50      199.19     27.83 o 
   3 -29   1      176.14      159.18     18.67 o 
   4 -29   1       27.78       11.22     19.54 o 
   5 -29   1       47.19       -0.99     20.70 o 
  -5 -28   1       34.55       39.06     12.49 o 
  -4 -28   1      167.24      164.10     74.02 o 
  -3 -28   1       21.33       31.41     11.64 o 
  -2 -28   1      175.59      143.60     18.73 o 
  -1 -28   1      218.44      183.04     21.05 o 
   0 -28   1      331.32      308.06     26.39 o 
   1 -28   1       40.57       42.89     13.05 o 
   2 -28   1       90.91      125.26     17.27 o 
   3 -28   1       19.59       14.69     17.78 o 
   4 -28   1       15.04       23.47     21.43 o 
   5 -28   1       87.93       81.16     28.84 o 
  -6 -27   1       24.55      -22.75     20.97 o 
  -5 -27   1       67.15       55.21     12.91 o 
  -4 -27   1       22.79       31.22     14.90 o 
  -3 -27   1       37.00       32.56     11.71 o 
  -2 -27   1       42.54       53.29     17.83 o 
  -1 -27   1      134.66      128.13     19.22 o 
   0 -27   1       13.49        7.09     12.01 o 
   1 -27   1       45.31       63.59     14.74 o 
   2 -27   1        7.82       21.09      9.15 o 
   3 -27   1       13.87        8.06      8.38 o 
   4 -27   1       72.57       83.57     13.66 o 
   5 -27   1      137.25      175.04     38.44 o 
  -6 -26   1       37.51       39.23     25.71 o 
  -5 -26   1       42.90       26.36     15.10 o 
  -4 -26   1       94.96      112.12     17.07 o 
  -3 -26   1       76.35       70.14     13.42 o 
  -2 -26   1       31.46       15.04      9.03 o 
  -1 -26   1      693.17      645.31     36.42 o 
   0 -26   1      164.57      152.74     50.22 o 
   1 -26   1      254.57      226.79     21.83 o 
   2 -26   1      140.98      113.56     15.90 o 
   3 -26   1       16.94       10.18     18.12 o 
   4 -26   1       53.24       38.06     11.87 o 
   5 -26   1      140.99       95.36     26.69 o 
   6 -26   1       60.25       41.67     24.28 o 
  -6 -25   1       22.90       26.07     12.12 o 
  -5 -25   1      188.36      200.03     20.50 o 
  -4 -25   1       18.75       18.41      9.82 o 
  -3 -25   1        5.92       21.71     10.10 o 
  -2 -25   1      118.88       92.74     14.63 o 
  -1 -25   1      290.80      274.36     24.06 o 
   0 -25   1      306.83      281.42     23.99 o 
   1 -25   1      292.55      284.29     30.04 o 
   2 -25   1      335.81      352.82     26.46 o 
   3 -25   1      333.01      356.12     24.36 o 
   4 -25   1       58.15       56.68     37.33 o 
   5 -25   1       39.16       38.00      7.91 o 
   6 -25   1       18.42       64.07     25.90 o 
  -7 -24   1      302.86      326.66     45.93 o 
  -5 -24   1       15.95        4.21      8.26 o 
  -4 -24   1       57.73       37.72     11.01 o 
  -3 -24   1      178.01      191.77     19.94 o 
  -2 -24   1      227.73      223.70     21.78 o 
  -1 -24   1      713.57      655.07     41.01 o 
   0 -24   1      110.19      118.44     16.50 o 
   1 -24   1      111.32      100.08     14.64 o 
   2 -24   1      176.06      193.31     19.03 o 
   3 -24   1      283.35      320.07     34.96 o 
   4 -24   1      111.73      113.07     15.21 o 
   5 -24   1      419.12      396.54     49.00 o 
   6 -24   1       39.39       82.18     28.33 o 
   7 -24   1      170.56      237.70     44.98 o 
  -8 -23   1       12.44       -3.46     14.77 o 
  -7 -23   1      257.85      266.42     41.41 o 
  -6 -23   1        9.87       -4.82     14.47 o 
  -5 -23   1      426.09      484.39     34.98 o 
  -4 -23   1      295.67      379.37     32.40 o 
  -3 -23   1      137.30      129.22     16.59 o 
  -2 -23   1      319.22      262.49     23.07 o 
  -1 -23   1     1070.85     1088.99     43.95 o 
   0 -23   1      111.33      118.79     15.96 o 
   1 -23   1      542.34      553.47     30.77 o 
   2 -23   1     1115.18     1126.86     42.03 o 
   3 -23   1      864.22      922.10     36.48 o 
   4 -23   1      138.48      121.04     18.15 o 
   5 -23   1      593.00      483.78     56.18 o 
   6 -23   1       90.12       66.34     27.85 o 
   7 -23   1       50.03        6.51     21.52 o 
  -8 -22   1       54.52       33.73     20.97 o 
  -7 -22   1      588.90      688.20     62.47 o 
  -6 -22   1       57.85       66.76     22.62 o 
  -5 -22   1      353.34      372.26     24.95 o 
  -4 -22   1      300.45      323.72     29.35 o 
  -3 -22   1      109.53      105.18     14.80 o 
  -2 -22   1      697.60      714.41     35.38 o 
  -1 -22   1       20.25        8.24      8.24 o 
   0 -22   1       57.37       47.11     11.70 o 
   1 -22   1     2286.64     2382.17     71.44 o 
   2 -22   1      198.02      214.29     19.05 o 
   3 -22   1      537.98      531.51     26.95 o 
   4 -22   1      102.01       85.98     23.21 o 
   5 -22   1      337.01      365.96     48.56 o 
   6 -22   1       20.32       63.34     26.66 o 
   7 -22   1       24.42       11.53     18.01 o 
  -8 -21   1       41.20       55.53     23.23 o 
  -7 -21   1       34.99       20.51     16.63 o 
  -6 -21   1       23.60       13.68     17.22 o 
  -5 -21   1      295.64      301.85     33.31 o 
  -4 -21   1      227.06      238.14     25.24 o 
  -3 -21   1      325.31      310.42     28.45 o 
  -2 -21   1      293.88      316.62     23.62 o 
  -1 -21   1      487.19      456.37     27.44 o 
   0 -21   1      165.73      134.17     16.00 o 
   1 -21   1     2702.97     2692.24     63.55 o 
   2 -21   1       40.65       49.39     10.26 o 
   3 -21   1      357.81      370.38     22.00 o 
   4 -21   1       28.66       31.95      7.46 o 
   5 -21   1       66.03       45.60     18.42 o 
   6 -21   1       29.93       41.99     24.07 o 
   7 -21   1       37.28       43.79     27.86 o 
   8 -21   1       14.36        8.08     20.31 o 
  -9 -20   1       16.45       14.42     20.09 o 
  -8 -20   1       36.18       58.59     23.28 o 
  -7 -20   1      508.16      514.43     52.82 o 
  -6 -20   1      175.75      130.55     28.32 o 
  -5 -20   1      272.06      293.32     21.39 o 
  -4 -20   1      134.72      133.24     15.68 o 
  -3 -20   1       19.50       32.13     11.46 o 
  -2 -20   1      239.08      238.97     20.18 o 
  -1 -20   1      124.91      135.93     15.58 o 
   0 -20   1       35.89       28.96     18.06 o 
   1 -20   1      232.13      209.61     19.00 o 
   2 -20   1       32.33       49.07     21.72 o 
   3 -20   1      100.09      108.28     15.48 o 
   4 -20   1      147.31      142.44     12.80 o 
   5 -20   1      315.01      305.05     43.10 o 
   6 -20   1       93.64      110.64     32.06 o 
   7 -20   1      425.42      422.27     35.70 o 
   8 -20   1       22.21       28.51     14.37 o 
  -9 -19   1       26.35       31.24     15.68 o 
  -8 -19   1       80.08       64.22     21.95 o 
  -7 -19   1      451.11      449.70     48.48 o 
  -6 -19   1      267.49      253.28     36.13 o 
  -5 -19   1      230.66      214.54     18.08 o 
  -4 -19   1      405.79      383.29     23.60 o 
  -3 -19   1      374.37      375.00     29.88 o 
  -2 -19   1      497.75      520.30     36.18 o 
  -1 -19   1      187.06      172.00     16.78 o 
   0 -19   1      124.52      127.06     22.41 o 
   1 -19   1      130.10      100.99     19.60 o 
   2 -19   1      413.97      404.17     22.88 o 
   3 -19   1      282.62      311.86     18.87 o 
   4 -19   1       46.84       47.09      7.74 o 
   5 -19   1       41.41       12.98     17.35 o 
   6 -19   1      381.70      292.55     44.72 o 
   7 -19   1      918.54      923.69     62.02 o 
   8 -19   1       29.05       13.70     18.95 o 
   9 -19   1       13.53        9.15     15.12 o 
  -9 -18   1        5.71        4.29     19.33 o 
  -8 -18   1       39.13        3.51     17.66 o 
  -7 -18   1      428.32      397.07     45.51 o 
  -6 -18   1      368.66      356.21     41.18 o 
  -5 -18   1      103.33       91.05     12.43 o 
  -4 -18   1      145.33      139.35     14.77 o 
  -3 -18   1      102.41      110.23     16.71 o 
  -2 -18   1      442.84      467.14     32.99 o 
  -1 -18   1      605.09      569.74     28.16 o 
   0 -18   1       36.72       33.86      9.53 o 
   1 -18   1      274.91      300.62     20.25 o 
   2 -18   1      863.91      813.84     31.09 o 
   3 -18   1      339.50      384.66     49.37 o 
   4 -18   1      117.45      111.28     10.62 o 
   5 -18   1      536.68      586.96     55.82 o 
   6 -18   1      202.56      167.04     21.70 o 
   7 -18   1      685.54      682.83     42.50 o 
   8 -18   1       64.62       56.95     30.71 o 
   9 -18   1      127.38       99.74     20.26 o 
  -9 -17   1      100.81       83.88     22.39 o 
  -8 -17   1       21.96        7.30     14.31 o 
  -7 -17   1      562.54      695.70     58.22 o 
  -6 -17   1      371.14      368.46     40.78 o 
  -5 -17   1      192.51      186.64     30.70 o 
  -4 -17   1      295.13      289.35     19.69 o 
  -3 -17   1      512.69      539.45     26.36 o 
  -2 -17   1      305.77      337.46     27.89 o 
  -1 -17   1      280.79      294.76     20.16 o 
   0 -17   1      314.34      327.03     27.31 o 
   1 -17   1      746.50      751.10     30.17 o 
   2 -17   1      247.32      281.91     18.00 o 
   3 -17   1      763.36      785.53     40.96 o 
   4 -17   1      581.07      590.08     43.15 o 
   5 -17   1       13.32       13.55     11.66 o 
   6 -17   1      321.59      302.05     28.09 o 
   7 -17   1      450.41      464.95     45.59 o 
   8 -17   1       10.01      -17.59     15.89 o 
   9 -17   1       63.70       88.76     28.00 o 
  -9 -16   1       33.12       21.68     19.04 o 
  -8 -16   1        8.34        8.52     16.53 o 
  -7 -16   1      840.44      838.67     62.53 o 
  -6 -16   1      219.52      230.88     32.15 o 
  -5 -16   1      830.22      862.62     32.63 o 
  -4 -16   1       48.89       59.36     18.99 o 
  -3 -16   1      445.46      453.56     23.72 o 
  -2 -16   1       34.27       38.08     11.25 o 
  -1 -16   1       78.95       60.94     13.71 o 
   0 -16   1      462.96      452.98     24.07 o 
   1 -16   1      274.91      313.69     19.56 o 
   2 -16   1      501.19      506.20     42.79 o 
   3 -16   1        8.20       16.36      5.48 o 
   4 -16   1      607.38      594.40     20.91 o 
   5 -16   1      268.90      262.10     28.88 o 
   6 -16   1      134.39      151.10     25.94 o 
   7 -16   1      205.01      220.57     31.89 o 
   8 -16   1       17.57       56.05     21.78 o 
   9 -16   1      157.80      129.22     28.41 o 
 -10 -15   1       32.82        5.98     19.51 o 
  -9 -15   1       96.03       91.57     25.96 o 
  -8 -15   1        3.66        5.34     13.46 o 
  -7 -15   1     1032.80     1120.97     70.75 o 
  -6 -15   1       27.71       31.76     14.82 o 
  -5 -15   1      234.89      173.69     27.77 o 
  -4 -15   1       83.09       68.57     10.38 o 
  -3 -15   1     1055.89     1081.83     34.65 o 
  -2 -15   1      222.15      249.23     23.11 o 
  -1 -15   1       94.15      126.33     17.67 o 
   0 -15   1      788.24      788.77     30.13 o 
   1 -15   1     2882.29     2967.95     55.42 o 
   2 -15   1     1293.96     1366.68     35.42 o 
   3 -15   1      124.28      137.87     16.97 o 
   4 -15   1       19.42       17.61      9.17 o 
   5 -15   1      514.69      497.32     40.93 o 
   6 -15   1      486.15      499.92     43.14 o 
   7 -15   1      363.93      378.39     39.99 o 
   8 -15   1        3.86      -10.02     13.47 o 
   9 -15   1      147.51      132.50     28.39 o 
 -10 -14   1       31.19       50.88     29.57 o 
  -9 -14   1        2.80       11.12     16.92 o 
  -8 -14   1        8.82       10.36     14.79 o 
  -7 -14   1      554.21      497.60     47.04 o 
  -6 -14   1      316.79      289.76     35.45 o 
  -5 -14   1      221.47      213.97     27.96 o 
  -4 -14   1       41.97       45.31      9.35 o 
  -3 -14   1      167.92      167.07     13.82 o 
  -2 -14   1      762.38      800.53     29.22 o 
  -1 -14   1     1977.15     2196.11     65.49 o 
   0 -14   1        5.68        3.64      9.57 o 
   1 -14   1      624.07      720.67     26.58 o 
   2 -14   1        4.63       12.19      5.11 o 
   3 -14   1      542.77      561.25     19.82 o 
   4 -14   1       37.54       31.06     12.96 o 
   5 -14   1       33.24       21.08     11.76 o 
   6 -14   1        4.16        1.57     11.36 o 
   7 -14   1      284.40      242.88     32.04 o 
   8 -14   1        6.74       16.25     14.93 o 
   9 -14   1       31.57       37.33     17.33 o 
  10 -14   1      120.48      126.33     30.61 o 
 -10 -13   1       53.70       76.63     27.56 o 
  -9 -13   1       82.71       68.35     21.59 o 
  -8 -13   1       16.77       12.31     14.83 o 
  -7 -13   1      560.73      595.79     50.27 o 
  -6 -13   1       79.87       93.39     20.49 o 
  -5 -13   1       32.88        2.22     12.62 o 
  -4 -13   1        3.84        2.70      5.26 o 
  -3 -13   1      132.87      140.00     12.53 o 
  -2 -13   1      182.85      215.17     15.36 o 
  -1 -13   1       38.86       38.73     11.58 o 
   0 -13   1      500.45      473.46     22.28 o 
   1 -13   1     1536.26     1448.61     35.76 o 
   2 -13   1      763.59      777.20     24.16 o 
   3 -13   1      922.47      914.38     37.41 o 
   4 -13   1        5.57       14.50     10.92 o 
   5 -13   1      148.65      190.25     25.53 o 
   6 -13   1      140.13      150.41     24.81 o 
   7 -13   1       56.70       59.49     18.29 o 
   8 -13   1      176.97      181.20     30.16 o 
   9 -13   1       71.29       60.80     19.87 o 
  10 -13   1       24.78       41.09     21.14 o 
 -10 -12   1       13.26       92.75     25.68 o 
  -9 -12   1       70.27       76.89     24.01 o 
  -8 -12   1      211.26      213.83     33.11 o 
  -7 -12   1      254.29      344.37     38.38 o 
  -6 -12   1      242.50      244.20     32.57 o 
  -5 -12   1      746.11      654.22     46.48 o 
  -4 -12   1       33.84       22.72      6.76 o 
  -3 -12   1     1738.21     1723.93     39.98 o 
  -2 -12   1        3.28        4.09      5.34 o 
  -1 -12   1     2159.58     2316.23     62.62 o 
   0 -12   1      201.25      180.28     16.85 o 
   1 -12   1     5459.81     5751.92     67.47 o 
   2 -12   1      715.96      732.93     21.96 o 
   3 -12   1     1544.61     1589.33     45.65 o 
   4 -12   1       42.34       17.44      9.71 o 
   5 -12   1      182.56      211.06     25.54 o 
   6 -12   1       91.47       83.97     19.59 o 
   7 -12   1      461.80      444.58     41.04 o 
   8 -12   1       78.69       66.76     18.82 o 
   9 -12   1       63.66       80.10     21.36 o 
  10 -12   1       45.34       38.72     18.33 o 
 -10 -11   1        1.90       -8.06     17.18 o 
  -9 -11   1       60.69       96.85     26.94 o 
  -8 -11   1       77.69       77.13     21.98 o 
  -7 -11   1      808.84      789.08     56.38 o 
  -6 -11   1      758.44      747.68     51.56 o 
  -5 -11   1     1977.38     2006.66     77.68 o 
  -4 -11   1      252.39      264.74     16.33 o 
  -3 -11   1      928.28     1158.51     39.28 o 
  -2 -11   1      485.12      421.05     19.35 o 
  -1 -11   1     1676.87     1860.17     53.63 o 
   0 -11   1     1761.09     1677.44     56.14 o 
   1 -11   1      486.10      506.18     45.11 o 
   2 -11   1     1325.21     1328.65     27.40 o 
   3 -11   1      110.40      123.57      7.69 o 
   4 -11   1      140.35      142.32     20.27 o 
   5 -11   1       43.66       52.37     15.19 o 
   6 -11   1      132.43       98.96     21.21 o 
   7 -11   1      119.70      108.14     21.36 o 
   8 -11   1      107.62      105.88     24.22 o 
   9 -11   1       88.60       65.63     20.90 o 
  10 -11   1        8.90      -11.71     16.75 o 
 -10 -10   1        0.99      -12.86     16.21 o 
  -9 -10   1      381.06      355.68     43.39 o 
  -8 -10   1       11.92        3.87     14.42 o 
  -7 -10   1      185.58      170.42     29.19 o 
  -6 -10   1      113.04      120.69     23.38 o 
  -5 -10   1     1437.45     1533.84     66.95 o 
  -4 -10   1      153.13      166.98     13.31 o 
  -3 -10   1      197.96      202.40     23.38 o 
  -2 -10   1     1159.49     1100.43     29.87 o 
  -1 -10   1     2597.61     2447.77     42.86 o 
   0 -10   1      117.94      131.34     17.87 o 
   1 -10   1     1466.53     1397.93     30.00 o 
   2 -10   1     1016.09     1006.44     22.01 o 
   3 -10   1     1426.67     1520.14     54.60 o 
   4 -10   1      294.11      331.70     28.53 o 
   5 -10   1      507.94      584.32     39.25 o 
   6 -10   1      156.77      163.51     23.58 o 
   7 -10   1      895.38      832.98     52.99 o 
   8 -10   1       33.90       21.87     14.46 o 
   9 -10   1      378.14      408.56     43.45 o 
  10 -10   1       18.51       54.45     20.59 o 
 -10  -9   1       15.58       25.70     19.72 o 
  -9  -9   1       90.58       95.45     24.72 o 
  -8  -9   1       32.77       25.44     15.77 o 
  -7  -9   1     1022.22     1033.68     62.63 o 
  -6  -9   1      177.19      143.11     23.33 o 
  -5  -9   1      842.00      880.03     50.13 o 
  -4  -9   1      109.38      132.33     19.75 o 
  -3  -9   1     3688.45     3924.41     78.75 o 
  -2  -9   1      220.71      180.09     12.59 o 
  -1  -9   1     1838.89     1839.15     35.65 o 
   0  -9   1     1745.58     1512.86     48.98 o 
   1  -9   1      584.26      519.79     17.60 o 
   2  -9   1       85.56       82.99     12.70 o 
   3  -9   1     2440.03     2661.18     69.75 o 
   4  -9   1      199.71      150.87     19.66 o 
   5  -9   1      426.83      396.60     31.82 o 
   6  -9   1      371.59      340.00     32.60 o 
   7  -9   1      579.12      545.85     42.76 o 
   8  -9   1       38.50       15.89     13.34 o 
   9  -9   1      194.57      199.52     31.09 o 
  10  -9   1       18.10       -4.51     15.79 o 
  -9  -8   1      202.81      171.39     30.53 o 
  -8  -8   1       54.31       30.96     17.16 o 
  -7  -8   1     2709.46     2670.68     98.26 o 
  -6  -8   1        9.47        2.01     11.99 o 
  -5  -8   1      483.80      453.26     35.71 o 
  -4  -8   1      121.27      133.49     19.86 o 
  -3  -8   1      588.50      615.17     21.48 o 
  -2  -8   1        6.42        9.71      5.48 o 
  -1  -8   1     2044.96     2115.81     36.17 o 
   0  -8   1      789.50      705.13     32.39 o 
   1  -8   1     2431.80     2489.93     39.57 o 
   2  -8   1      219.55      180.18     16.42 o 
   3  -8   1      733.22      758.48     36.21 o 
   4  -8   1      538.36      482.88     31.94 o 
   5  -8   1     1628.54     1675.61     62.63 o 
   6  -8   1        2.92       -0.67      9.57 o 
   7  -8   1      337.41      350.40     33.80 o 
   8  -8   1      275.71      313.59     35.93 o 
   9  -8   1      268.82      246.75     33.28 o 
  10  -8   1       17.30       44.98     19.25 o 
 -11  -7   1       32.53      -32.94     21.96 o 
 -10  -7   1        3.43       11.46     15.36 o 
  -9  -7   1     1127.30     1087.03     71.70 o 
  -8  -7   1      136.99      126.98     24.66 o 
  -7  -7   1      536.01      574.60     46.31 o 
  -6  -7   1       36.63       28.92     13.04 o 
  -5  -7   1      853.25      893.99     48.83 o 
  -4  -7   1       14.75        9.69      8.57 o 
  -3  -7   1      158.38      154.72     11.19 o 
  -2  -7   1        2.16        0.67      4.82 o 
  -1  -7   1     1698.82     1648.86     30.69 o 
   0  -7   1      650.51      497.68     26.85 o 
   1  -7   1     7002.99     6662.30    107.10 o 
   2  -7   1       83.80       74.88     15.81 o 
   3  -7   1     3350.82     3482.10     74.22 o 
   4  -7   1      244.23      261.74     23.17 o 
   5  -7   1      287.45      343.29     28.62 o 
   6  -7   1       53.62       62.71     15.44 o 
   7  -7   1      162.81      155.58     24.24 o 
   8  -7   1      139.37      131.51     24.14 o 
   9  -7   1       58.75       42.91     16.66 o 
  10  -7   1       13.60        0.85     12.52 o 
 -11  -6   1      139.35      128.84     30.63 o 
 -10  -6   1        8.62       35.49     20.79 o 
  -9  -6   1      126.92      110.97     25.85 o 
  -8  -6   1       40.46       42.66     18.02 o 
  -7  -6   1      125.15       91.28     21.12 o 
  -6  -6   1       66.61       74.49     18.44 o 
  -5  -6   1      963.19     1011.56     51.41 o 
  -4  -6   1       50.90       42.36     12.85 o 
  -3  -6   1       93.48       96.78     14.93 o 
  -2  -6   1      309.44      295.06     15.05 o 
  -1  -6   1     5751.19     5494.36     52.83 o 
   0  -6   1      514.92      436.52     23.08 o 
   1  -6   1     5493.07     5377.07     87.01 o 
   2  -6   1       23.06       15.65      7.90 o 
   3  -6   1     2032.94     1999.31     53.89 o 
   4  -6   1       58.84       62.23     12.54 o 
   5  -6   1      386.74      427.36     31.14 o 
   6  -6   1       57.20       52.55     13.69 o 
   7  -6   1     1094.10     1139.36     58.29 o 
   8  -6   1      179.17      147.62     24.37 o 
   9  -6   1       58.22       23.65     16.27 o 
  10  -6   1       11.18      -12.39     16.43 o 
 -11  -5   1       44.33       23.38     18.14 o 
 -10  -5   1       10.96       19.96     17.86 o 
  -9  -5   1      703.25      602.92     52.76 o 
  -8  -5   1       42.30       39.98     17.40 o 
  -7  -5   1        6.64       -6.13     14.30 o 
  -6  -5   1        9.07       -1.33     10.75 o 
  -5  -5   1     3778.89     3819.63     97.56 o 
  -4  -5   1      128.75      109.53     17.24 o 
  -3  -5   1      357.05      349.46     25.60 o 
  -2  -5   1      264.76      216.68     11.71 o 
  -1  -5   1     4888.03     4534.93     45.13 o 
   0  -5   1      701.77      577.14     22.40 o 
   1  -5   1    13171.86    12458.15    123.85 o 
   2  -5   1      335.30      316.04     19.43 o 
   3  -5   1     1849.49     1860.00     50.05 o 
   4  -5   1       63.56       60.76     12.14 o 
   5  -5   1       28.40       27.54     10.02 o 
   6  -5   1      146.48      130.45     20.02 o 
   7  -5   1     1743.81     1821.09     72.77 o 
   8  -5   1      131.24      122.51     22.55 o 
   9  -5   1      444.25      358.31     38.21 o 
  10  -5   1        1.05        3.86     12.97 o 
 -11  -4   1        0.50        6.42     16.10 o 
 -10  -4   1       25.81       40.66     19.16 o 
  -9  -4   1       35.12       41.82     17.92 o 
  -8  -4   1       14.24       19.41     15.66 o 
  -7  -4   1      716.23      698.78     49.64 o 
  -6  -4   1       16.20       22.30     13.49 o 
  -5  -4   1     3484.81     3776.66     96.11 o 
  -4  -4   1      233.51      254.60     24.43 o 
  -3  -4   1     1343.62     1394.14     47.64 o 
  -2  -4   1      108.04       93.84      8.23 o 
  -1  -4   1     8486.08     7932.35    123.16 o 
   0  -4   1      125.25      110.79     10.09 o 
   1  -4   1    10416.76     9675.39    103.19 o 
   2  -4   1      686.91      564.86     24.62 o 
   3  -4   1     2986.36     2999.19     60.84 o 
   4  -4   1      662.91      669.38     33.45 o 
   5  -4   1       60.58       45.82     12.77 o 
   6  -4   1      200.70      195.17     22.93 o 
   7  -4   1       91.74       94.89     18.36 o 
   8  -4   1      184.62      160.44     25.10 o 
   9  -4   1      292.21      258.39     33.05 o 
  10  -4   1       29.86       40.38     15.09 o 
 -11  -3   1       16.96       78.15     24.79 o 
 -10  -3   1       19.54       18.78     15.99 o 
  -9  -3   1      246.90      204.84     31.57 o 
  -8  -3   1        8.64        2.84     13.10 o 
  -7  -3   1      492.22      489.72     41.36 o 
  -6  -3   1      160.18      178.75     24.94 o 
  -5  -3   1     6296.69     6755.87    128.08 o 
  -4  -3   1      126.86      100.97     17.28 o 
  -3  -3   1     7757.32     7745.43    110.17 o 
  -2  -3   1      249.26      202.56     17.16 o 
  -1  -3   1    17548.96    16752.23     77.74 o 
   1  -3   1     2670.99     2512.36     48.79 o 
   2  -3   1      251.48      233.17     15.13 o 
   3  -3   1     4901.03     5043.18     75.08 o 
   4  -3   1      110.72      111.18     14.79 o 
   5  -3   1     1710.53     1894.24     60.27 o 
   6  -3   1      300.84      311.42     28.11 o 
   7  -3   1      268.65      273.15     29.56 o 
   8  -3   1      131.07      148.82     24.39 o 
   9  -3   1      315.86      311.37     34.69 o 
  10  -3   1        0.10      -10.95     13.70 o 
  11  -3   1       24.41       10.64     14.47 o 
 -11  -2   1       15.58       49.34     23.68 o 
 -10  -2   1       10.75       11.13     13.83 o 
  -9  -2   1       36.73       47.82     19.35 o 
  -8  -2   1       19.99       21.86     16.11 o 
  -7  -2   1       93.15      115.97     22.77 o 
  -6  -2   1       38.78       31.30     11.27 o 
  -5  -2   1     5245.50     5179.70    111.82 o 
  -4  -2   1        5.20        0.15     10.46 o 
  -3  -2   1      224.41      177.76     18.72 o 
  -2  -2   1       22.85       25.00      9.08 o 
   1  -2   1     7029.75     6796.74     53.65 o 
   2  -2   1      160.87      151.00     11.70 o 
   3  -2   1      885.03      833.53     30.33 o 
   4  -2   1      753.46      760.70     34.61 o 
   5  -2   1     1093.20     1214.17     47.83 o 
   6  -2   1      148.71      153.39     20.51 o 
   7  -2   1      405.08      392.40     34.24 o 
   8  -2   1      285.05      244.34     29.53 o 
   9  -2   1      269.29      301.72     34.94 o 
  10  -2   1       15.84       11.91     13.80 o 
  11  -2   1       69.02       65.40     19.70 o 
 -11  -1   1       27.58       -1.57     16.31 o 
 -10  -1   1       10.72       15.85     15.84 o 
  -9  -1   1      133.86      163.51     29.66 o 
  -8  -1   1       17.79       34.44     17.27 o 
  -7  -1   1      143.72      157.34     25.68 o 
  -6  -1   1       48.74       13.53     12.79 o 
  -5  -1   1      185.48      252.03     26.01 o 
  -4  -1   1      220.66      198.95     21.12 o 
  -3  -1   1    14155.92    13889.42    145.15 o 
  -2  -1   1       83.65       77.31     12.05 o 
   2  -1   1      124.57      113.60      9.81 o 
   3  -1   1      338.21      337.40     19.27 o 
   4  -1   1      123.22      127.62     15.05 o 
   5  -1   1      900.99      874.09     40.54 o 
   6  -1   1      111.70      116.05     19.14 o 
   7  -1   1      422.00      451.51     36.25 o 
   8  -1   1        3.72      -14.29     12.28 o 
   9  -1   1      734.60      788.59     54.96 o 
  10  -1   1       67.99       59.90     19.68 o 
  11  -1   1       47.30       55.90     19.70 o 
 -11   0   1        0.84       -3.76     15.82 o 
 -10   0   1       73.41       65.70     21.03 o 
  -9   0   1       85.29       57.13     19.56 o 
  -8   0   1        0.15       -1.84     13.59 o 
  -7   0   1      216.37      232.76     29.79 o 
  -6   0   1       12.93       10.99     11.13 o 
  -5   0   1     4106.79     3988.92     97.75 o 
  -4   0   1       91.72       95.03     16.80 o 
  -3   0   1       15.35       18.14      9.29 o 
  -2   0   1       51.48       59.14     10.65 o 
   2   0   1       32.18       25.93      4.25 o 
   3   0   1     1989.48     2141.93     46.43 o 
   4   0   1      763.48      710.77     32.81 o 
   5   0   1       15.46       12.53      8.00 o 
   6   0   1       14.20      -10.21     11.87 o 
   7   0   1      872.91      901.95     49.85 o 
   8   0   1       56.96       30.23     14.28 o 
   9   0   1      112.04      103.75     22.13 o 
  10   0   1        0.18        2.75     12.39 o 
  11   0   1      222.80      194.52     32.43 o 
 -11   1   1       27.68       19.65     19.01 o 
 -10   1   1       10.73       31.50     19.77 o 
  -9   1   1      133.20       87.32     23.68 o 
  -8   1   1       17.82       26.05     15.55 o 
  -7   1   1      143.51      136.05     23.54 o 
  -6   1   1       48.75       67.84     16.90 o 
  -5   1   1      185.39      215.05     24.38 o 
  -4   1   1      220.65      220.68     22.69 o 
  -3   1   1    14164.95    14110.85    147.13 o 
   2   1   1      124.41      112.96      6.94 o 
   3   1   1      338.12      338.63     13.73 o 
   4   1   1      123.36      142.17     15.66 o 
   5   1   1      899.44      916.77     41.28 o 
   6   1   1      111.65       79.85     15.85 o 
   7   1   1      420.82      390.33     33.64 o 
   8   1   1        3.69       -2.81     12.39 o 
   9   1   1      734.72      654.94     50.07 o 
  10   1   1       67.92       43.10     20.12 o 
  11   1   1       47.25       56.60     21.63 o 
 -11   2   1       15.51       31.45     18.33 o 
 -10   2   1       10.74      -14.81     14.93 o 
  -9   2   1       36.67       25.25     14.81 o 
  -8   2   1       19.97       17.88     14.32 o 
  -7   2   1       92.72       81.45     19.22 o 
  -6   2   1       38.86       24.05     14.92 o 
  -5   2   1     5248.60     5396.34    115.08 o 
  -4   2   1        5.18       20.61     11.59 o 
   2   2   1      160.98      148.22     11.37 o 
   3   2   1      883.82      864.61     21.80 o 
   4   2   1      752.92      753.14     71.02 o 
   5   2   1     1092.17     1264.54     48.41 o 
   6   2   1      148.77      120.08     18.61 o 
   7   2   1      405.21      389.98     33.57 o 
   8   2   1      285.15      236.42     29.34 o 
   9   2   1      269.73      303.85     34.89 o 
  10   2   1       15.86       36.68     19.41 o 
  11   2   1       68.99       65.66     20.91 o 
 -11   3   1       17.13       14.58     15.17 o 
 -10   3   1       19.54        5.45     18.33 o 
  -9   3   1      246.73      305.16     38.86 o 
  -8   3   1        8.61        9.47     12.03 o 
  -7   3   1      492.56      488.77     42.61 o 
  -6   3   1      160.27      186.35     25.59 o 
  -5   3   1     6290.56     6858.56    130.05 o 
  -3   3   1     7762.40     7758.39     89.38 o 
   2   3   1      251.91      252.17     15.26 o 
   3   3   1     4896.30     5088.33     77.81 o 
   4   3   1      110.74      106.88     10.12 o 
   5   3   1     1710.45     1963.24     68.04 o 
   6   3   1      300.81      268.06     26.15 o 
   7   3   1      268.50      231.72     26.46 o 
   8   3   1      131.14      108.57     20.63 o 
   9   3   1      315.93      291.76     35.49 o 
  10   3   1        0.09       -6.13     13.03 o 
  11   3   1       24.38       22.95     15.51 o 
 -11   4   1        0.52      -15.14     22.19 o 
 -10   4   1       25.89       18.49      8.56 o 
  -9   4   1       35.20       60.84     15.13 o 
  -8   4   1       14.30       26.97     18.12 o 
  -7   4   1      715.97      861.53     55.62 o 
  -6   4   1       16.22       17.61      8.29 o 
  -4   4   1      233.56      226.88     18.06 o 
  -3   4   1     1346.66     1365.93     38.14 o 
   2   4   1      686.59      554.00     24.16 o 
   3   4   1     2987.59     3042.76     62.09 o 
   4   4   1      662.73      693.42     35.65 o 
   5   4   1       60.35       74.10      9.98 o 
   6   4   1      200.18      170.89     21.98 o 
   7   4   1       91.96       82.83     18.24 o 
   8   4   1      184.85      153.24     25.22 o 
   9   4   1      292.42      329.84     36.55 o 
  10   4   1       29.89       18.57     14.93 o 
 -11   5   1       44.31       57.32     23.23 o 
 -10   5   1       10.97       26.38     10.75 o 
  -9   5   1      703.47      713.55     47.90 o 
  -8   5   1       42.36       41.01     11.40 o 
  -7   5   1        6.71        2.37      6.55 o 
  -6   5   1        9.06       10.11      6.93 o 
  -5   5   1     3777.44     4060.72     80.69 o 
  -4   5   1      128.91      139.06     14.56 o 
  -3   5   1      357.09      340.21     19.60 o 
  -2   5   1      264.85      234.44     15.88 o 
   2   5   1      335.26      311.11     19.49 o 
   3   5   1     1852.04     1750.78     49.06 o 
   4   5   1       63.60       57.28     11.94 o 
   5   5   1       28.44       17.25      9.30 o 
   6   5   1      146.37      136.39     20.24 o 
   7   5   1     1744.88     1719.38    120.97 o 
   8   5   1      131.30      129.90     23.51 o 
   9   5   1      444.83      431.26     41.78 o 
  10   5   1        1.01       -7.54     13.00 o 
 -11   6   1      139.61      186.30     37.16 o 
 -10   6   1        8.62        3.10      8.03 o 
  -9   6   1      126.50      115.75     16.13 o 
  -8   6   1       40.41       41.34     22.42 o 
  -7   6   1      124.77      121.82     12.57 o 
  -6   6   1       66.67       55.55     10.13 o 
  -5   6   1      963.03     1104.73     42.50 o 
  -4   6   1       50.99       54.66      9.91 o 
  -3   6   1       93.53       86.04     10.92 o 
  -2   6   1      309.81      276.15     18.24 o 
   2   6   1       23.12       15.86      7.32 o 
   3   6   1     2030.67     1932.58     34.41 o 
   4   6   1       58.74       45.51     10.98 o 
   5   6   1      386.61      369.05     30.37 o 
   6   6   1       57.03       78.08     16.79 o 
   7   6   1     1094.21     1046.55     40.38 o 
   8   6   1      179.54      163.55     25.86 o 
   9   6   1       58.11       53.54     27.85 o 
  10   6   1       11.19        0.25     18.11 o 
 -11   7   1       32.54       95.68     29.79 o 
 -10   7   1        3.45       -2.73      9.53 o 
  -9   7   1     1125.81     1141.71     45.84 o 
  -8   7   1      136.94      132.32     15.99 o 
  -7   7   1      536.86      559.79     28.73 o 
  -6   7   1       36.75       29.90      8.22 o 
  -5   7   1      855.02      889.42     38.32 o 
  -4   7   1       14.74       14.25      7.28 o 
  -3   7   1      158.96      145.55     14.20 o 
  -2   7   1        2.12       -1.99      6.10 o 
   3   7   1     3350.73     3361.94    110.41 o 
   4   7   1      244.38      240.80     11.46 o 
   5   7   1      287.00      343.41     18.52 o 
   6   7   1       53.55       59.41     10.09 o 
   7   7   1      162.53      162.43     12.24 o 
   8   7   1      139.25      144.03     19.36 o 
   9   7   1       58.57       42.94      9.36 o 
  10   7   1       13.60        5.47     13.05 o 
 -10   8   1       51.85       35.10     15.93 o 
  -9   8   1      202.68      199.51     20.58 o 
  -8   8   1       54.34       38.45      8.56 o 
  -7   8   1     2709.85     2735.76     62.32 o 
  -6   8   1        9.48        7.28      6.51 o 
  -5   8   1      484.61      480.56     23.00 o 
  -4   8   1      121.15      121.50     15.14 o 
  -3   8   1      590.20      612.14     28.22 o 
  -2   8   1        6.42       10.23      6.96 o 
  -1   8   1     2046.74     2111.22     51.28 o 
   2   8   1      219.04      191.67      9.63 o 
   3   8   1      733.92      696.93     25.52 o 
   4   8   1      538.51      488.82     23.93 o 
   5   8   1     1630.07     1677.88     39.91 o 
   6   8   1        2.92        3.91      5.10 o 
   7   8   1      337.57      326.81     16.78 o 
   8   8   1      275.64      281.27     16.96 o 
   9   8   1      268.79      261.61     20.08 o 
  10   8   1       17.34       28.84     17.28 o 
 -10   9   1       15.59       11.64     15.29 o 
  -9   9   1       90.39       95.18     14.93 o 
  -8   9   1       32.80       24.85      8.66 o 
  -7   9   1     1022.11      954.66     37.39 o 
  -6   9   1      176.91      179.38     16.29 o 
  -5   9   1      841.11      859.06     30.78 o 
  -4   9   1      109.61      106.22     14.13 o 
  -3   9   1     3691.92     4063.91     73.79 o 
  -2   9   1      220.58      187.97     17.09 o 
  -1   9   1     1840.99     1782.10     49.73 o 
   3   9   1     2439.98     2618.38    102.84 o 
   4   9   1      200.00      176.57     10.09 o 
   5   9   1      425.71      401.44     19.79 o 
   6   9   1      371.76      390.54     18.91 o 
   7   9   1      578.63      565.53     28.44 o 
   8   9   1       38.36       45.85      7.98 o 
   9   9   1      194.66      181.65     23.70 o 
  10   9   1       17.98       13.89     12.36 o 
 -10  10   1        0.97      -11.28     16.26 o 
  -9  10   1      380.70      389.51     47.87 o 
  -8  10   1       11.94       -1.09     10.09 o 
  -7  10   1      186.02      160.86     16.58 o 
  -6  10   1      112.82      110.96     13.28 o 
  -5  10   1     1440.11     1514.88     41.27 o 
  -4  10   1      153.28      141.21     16.08 o 
  -3  10   1      197.60      212.84     18.71 o 
  -2  10   1     1160.58     1117.77     40.83 o 
  -1  10   1     2594.86     2486.73     62.02 o 
   3  10   1     1428.17     1469.18     37.88 o 
   4  10   1      294.34      292.50     14.60 o 
   5  10   1      508.27      549.09     22.83 o 
   6  10   1      156.50      158.57     12.54 o 
   7  10   1      895.86      865.71     30.39 o 
   8  10   1       33.78       24.16      6.91 o 
   9  10   1      377.74      414.14     24.74 o 
  10  10   1       18.43      -10.95     14.44 o 
 -10  11   1        1.86       17.01     16.41 o 
  -9  11   1       60.97       43.62     10.66 o 
  -8  11   1       77.69       86.81     16.25 o 
  -7  11   1      808.45      840.03     35.47 o 
  -6  11   1      758.03      708.72     31.28 o 
  -5  11   1     1975.88     2016.65     64.72 o 
  -4  11   1      252.44      256.52     21.26 o 
  -3  11   1      927.53     1141.42     42.28 o 
  -2  11   1      485.33      457.52     27.64 o 
  -1  11   1     1675.48     1800.55     55.88 o 
   0  11   1     1760.48     1570.61     55.71 o 
   3  11   1      110.21      120.83     11.15 o 
   4  11   1      140.26      118.25      9.83 o 
   5  11   1       43.84       46.99      6.73 o 
   6  11   1      132.50      119.26     11.06 o 
   7  11   1      120.14      108.41     11.67 o 
   8  11   1      107.63      116.00     12.77 o 
   9  11   1       88.72       92.12     25.34 o 
  10  11   1        8.94       63.87     21.99 o 
 -10  12   1       13.23       15.42     17.63 o 
  -9  12   1       70.18       47.43     14.71 o 
  -8  12   1      210.87      187.98     24.21 o 
  -7  12   1      253.65      308.60     22.58 o 
  -6  12   1      242.44      267.04     21.72 o 
  -5  12   1      746.09      702.45     69.72 o 
  -4  12   1       33.81       21.83      8.00 o 
  -3  12   1     1740.01     1732.18     53.74 o 
  -2  12   1        3.35       16.51      9.63 o 
  -1  12   1     2161.51     2267.74     65.19 o 
   0  12   1      201.02      202.12     22.02 o 
   3  12   1     1543.64     1583.31     35.94 o 
   4  12   1       42.34       36.12      6.01 o 
   5  12   1      182.08      175.61     11.62 o 
   6  12   1       91.17      102.12     10.22 o 
   7  12   1      462.08      422.81     21.07 o 
   8  12   1       78.88       68.31     10.03 o 
   9  12   1       63.37       73.43     21.43 o 
  10  12   1       45.41       48.70     21.98 o 
 -10  13   1       53.72       55.17     25.56 o 
  -9  13   1       82.77      140.27     21.59 o 
  -8  13   1       16.77       25.78     10.01 o 
  -7  13   1      559.86      583.29     38.43 o 
  -6  13   1       79.95       82.99     11.83 o 
  -5  13   1       33.22       24.55      8.10 o 
  -4  13   1        3.87        5.32      6.60 o 
  -3  13   1      133.13      137.14     17.04 o 
  -2  13   1      182.50      141.95     18.24 o 
  -1  13   1       38.91       43.17     11.63 o 
   0  13   1      499.87      475.28     34.16 o 
   3  13   1      921.40      901.39     29.14 o 
   4  13   1        5.54        3.70      3.32 o 
   5  13   1      149.36      146.72     10.80 o 
   6  13   1      139.88      113.95     14.79 o 
   7  13   1       56.72       64.36      9.22 o 
   8  13   1      176.91      190.94     17.84 o 
   9  13   1       71.32       71.04     22.92 o 
  10  13   1       24.66       36.60     16.98 o 
 -10  14   1       31.08       37.22     26.42 o 
  -8  14   1        8.85        8.49      8.75 o 
  -7  14   1      554.34      596.47     38.33 o 
  -6  14   1      317.29      282.89     22.35 o 
  -5  14   1      221.24      239.93     28.18 o 
  -4  14   1       42.15       47.60     11.17 o 
  -3  14   1      168.05      151.38     18.62 o 
  -2  14   1      762.21      710.18     39.27 o 
  -1  14   1     1975.93     2120.69     68.37 o 
   0  14   1        5.66       21.88     10.40 o 
   3  14   1      543.01      560.83     38.44 o 
   4  14   1       37.43       22.34      5.79 o 
   5  14   1       33.16       36.90     22.74 o 
   6  14   1        4.18       -3.41      4.16 o 
   7  14   1      283.80      253.95     41.34 o 
   8  14   1        6.72       11.77      6.99 o 
  10  14   1      120.62      107.92     28.60 o 
 -10  15   1       32.92       41.08     18.16 o 
  -8  15   1        3.63       10.01      6.85 o 
  -7  15   1     1032.75     1070.78     50.86 o 
  -6  15   1       27.74       29.86      8.96 o 
  -5  15   1      234.92      228.91     18.39 o 
  -4  15   1       83.18       68.20     10.47 o 
  -3  15   1     1054.70     1003.66     45.61 o 
  -2  15   1      222.44      254.36     24.90 o 
  -1  15   1       94.31      139.05     19.31 o 
   3  15   1      125.06      129.07     20.75 o 
   4  15   1       19.38       20.65      7.02 o 
   5  15   1      516.08      532.79     20.79 o 
   6  15   1      486.44      492.15     20.76 o 
   7  15   1      363.53      368.67     27.73 o 
  -8  16   1        8.39       21.50      9.84 o 
  -7  16   1      840.45      839.39     45.52 o 
  -6  16   1      219.51      236.46     19.65 o 
  -5  16   1      829.19      835.65     34.21 o 
  -4  16   1       49.02       54.97     11.53 o 
  -3  16   1      445.34      435.46     31.66 o 
  -2  16   1       34.15       48.88     13.52 o 
  -1  16   1       79.43       61.50     15.07 o 
   3  16   1        8.18       20.00     10.58 o 
   4  16   1      608.09      559.60     66.40 o 
   5  16   1      268.79      297.41     16.08 o 
   6  16   1      134.98      136.33     16.64 o 
   7  16   1      205.20      200.80     15.75 o 
  -8  17   1       22.08       31.85     10.96 o 
  -7  17   1      562.36      553.39     37.66 o 
  -6  17   1      371.33      386.51     31.17 o 
  -5  17   1      192.32      183.46     18.02 o 
  -4  17   1      295.20      328.52     34.41 o 
  -3  17   1      512.32      539.10     36.63 o 
  -2  17   1      305.99      326.46     29.85 o 
  -1  17   1      280.69      255.88     26.84 o 
   0  17   1      314.73      327.77     30.54 o 
   2  17   1      247.43      268.51     29.38 o 
   3  17   1      762.72      810.80     50.33 o 
   4  17   1      580.53      615.59     46.16 o 
   5  17   1       13.31       12.05      4.85 o 
   6  17   1      321.48      311.05     16.86 o 
   7  17   1      450.29      430.81     22.21 o 
  -7  18   1      429.19      383.73     31.96 o 
  -6  18   1      368.45      365.18     31.61 o 
  -5  18   1      103.65      113.29     17.34 o 
  -4  18   1      145.24      145.62     15.93 o 
  -3  18   1      102.50       98.82     12.96 o 
  -2  18   1      442.28      457.24     36.06 o 
  -1  18   1      604.89      553.01     40.23 o 
   0  18   1       36.59       29.28     13.22 o 
   2  18   1      864.49      921.83     54.44 o 
   3  18   1      338.83      378.53     36.29 o 
   4  18   1      117.60      106.68     22.15 o 
   5  18   1      536.93      588.85     48.36 o 
   6  18   1      202.08      187.23     38.17 o 
   7  18   1      685.56      617.81     25.53 o 
  -7  19   1      450.76      520.29     37.54 o 
  -6  19   1      267.27      267.28     27.10 o 
  -5  19   1      230.79      186.07     18.13 o 
  -4  19   1      405.52      402.51     25.95 o 
  -3  19   1      373.71      381.13     35.01 o 
  -2  19   1      498.48      471.29     27.38 o 
  -1  19   1      187.53      151.96     24.32 o 
   0  19   1      124.45      121.74     21.86 o 
   1  19   1      129.92      129.90     14.70 o 
   2  19   1      414.00      412.68     38.22 o 
   3  19   1      282.42      268.88     31.53 o 
   4  19   1       46.92       50.38     15.46 o 
   5  19   1       41.29       10.11     13.49 o 
  -7  20   1      508.25      530.28     38.86 o 
  -6  20   1      175.72      140.69     20.66 o 
  -5  20   1      271.78      260.15     27.50 o 
  -4  20   1      134.53      151.71     16.93 o 
  -3  20   1       19.54        9.76      6.90 o 
  -2  20   1      239.18      287.98     22.53 o 
  -1  20   1      124.63      137.12     23.32 o 
   0  20   1       35.98       76.66     18.15 o 
   1  20   1      231.56      191.90     18.85 o 
   2  20   1       32.30       23.47     14.28 o 
   3  20   1      100.12      115.01     23.09 o 
   4  20   1      146.92      129.99     25.09 o 
  -7  21   1       34.83       56.69     15.82 o 
  -6  21   1       23.64       31.45     12.83 o 
  -5  21   1      295.77      326.11     30.88 o 
  -4  21   1      227.16      237.53     27.32 o 
  -3  21   1      325.12      323.83     24.05 o 
  -2  21   1      293.81      328.83     24.48 o 
  -1  21   1      486.92      545.75     44.37 o 
   0  21   1      165.96      176.32     18.66 o 
   1  21   1     2703.71     2661.35     66.84 o 
   2  21   1       40.67       29.88     15.55 o 
   3  21   1      357.00      402.48     40.50 o 
   4  21   1       28.68       33.49     15.79 o 
  -6  22   1       57.82       62.60     15.43 o 
  -5  22   1      353.60      385.37     34.37 o 
  -4  22   1      300.58      294.48     32.07 o 
  -3  22   1      109.50       96.56     14.44 o 
  -2  22   1      697.89      682.31     52.26 o 
  -1  22   1       20.35       23.12     14.92 o 
   0  22   1       57.39       48.90     11.77 o 
   1  22   1     2287.14     2528.71    197.73 o 
   2  22   1      198.40      264.39     33.72 o 
   3  22   1      538.98      513.96     46.15 o 
  -6  23   1        9.96        3.02      8.77 o 
  -5  23   1      426.08      485.44     39.13 o 
  -4  23   1      295.55      362.80     35.45 o 
  -3  23   1      137.62      142.05     23.23 o 
  -2  23   1      318.82      352.18     39.90 o 
  -1  23   1     1070.76     1069.68     64.97 o 
   0  23   1      111.52      108.77     16.41 o 
   1  23   1      541.71      527.96     32.24 o 
   2  23   1     1114.98     1216.29     70.77 o 
  -6  24   1       12.20       14.35     11.25 o 
  -5  24   1       15.93       19.41     11.22 o 
  -4  24   1       57.64       33.69     14.07 o 
  -1  24   1      714.84      715.05     55.35 o 
   0  24   1      110.38      127.16     25.51 o 
   1  24   1      111.48      112.97     23.41 o 
  -5  25   1      188.68      216.20     27.86 o 
  -4  25   1       18.66       11.99     10.28 o 
  -5  26   1       43.02       17.16     12.09 o 
  -2 -33   2       76.49       97.33     25.60 o 
  -1 -33   2        7.70        0.42      9.98 o 
   0 -33   2        7.97       32.49     17.38 o 
   1 -33   2       17.33      -21.65     19.81 o 
  -3 -32   2        0.68       14.69     27.40 o 
  -2 -32   2       24.84       27.18     11.66 o 
  -1 -32   2       10.90        0.26      9.49 o 
   0 -32   2       62.61       58.03     15.53 o 
   1 -32   2       39.72       47.75     13.94 o 
   2 -32   2       33.45        2.97     17.44 o 
  -4 -31   2       39.73       45.75     38.08 o 
  -3 -31   2       22.67       -5.83     11.67 o 
  -2 -31   2       41.05       18.40     10.58 o 
  -1 -31   2       18.28       18.03     20.76 o 
   0 -31   2       87.39       96.83     17.02 o 
   1 -31   2      149.41      177.72     21.81 o 
   2 -31   2       26.20        4.78     19.40 o 
   3 -31   2       12.52      -27.94     23.15 o 
  -5 -30   2       59.87       70.56     15.36 o 
  -4 -30   2       31.32       25.25     10.74 o 
  -3 -30   2       22.44       25.40     17.78 o 
  -2 -30   2       44.54       60.09     18.72 o 
  -1 -30   2       33.17       32.40     12.20 o 
   0 -30   2      134.84      136.69     19.71 o 
   1 -30   2       64.59       86.90     15.45 o 
   2 -30   2       23.26       15.94     11.24 o 
   3 -30   2        3.90      -35.10     23.40 o 
   4 -30   2       42.53       28.73     24.30 o 
  -5 -29   2       16.41       32.85     11.98 o 
  -4 -29   2       52.91       51.11     13.93 o 
  -3 -29   2      148.40      147.60     20.30 o 
  -2 -29   2       49.28       31.97     11.94 o 
  -1 -29   2       51.63       53.27     20.66 o 
   0 -29   2        0.59      -16.66     11.10 o 
   1 -29   2      115.99      125.63     18.16 o 
   2 -29   2       24.86       14.98      8.75 o 
   3 -29   2      102.15       94.02     28.69 o 
   4 -29   2        5.32       48.84     23.61 o 
  -5 -28   2       24.71       19.79     18.11 o 
  -4 -28   2       43.14       29.83     12.57 o 
  -3 -28   2        4.39      -13.80     10.00 o 
  -2 -28   2       75.51       66.31     15.99 o 
  -1 -28   2      115.23       97.00     17.29 o 
   0 -28   2      746.93      623.16     37.04 o 
   1 -28   2      424.04      400.35     29.04 o 
   2 -28   2       74.85       72.84     13.43 o 
   3 -28   2      122.79      136.02     15.70 o 
   4 -28   2       99.74      107.81     30.03 o 
   5 -28   2        0.98       30.18     20.00 o 
  -6 -27   2       11.64       22.84     11.08 o 
  -5 -27   2       14.94        9.83     12.37 o 
  -4 -27   2      173.14      164.09     20.68 o 
  -3 -27   2       51.43       64.96     14.80 o 
  -2 -27   2        8.56       15.36     10.06 o 
  -1 -27   2      270.66      339.99     28.00 o 
   0 -27   2      205.24      218.35     22.27 o 
   1 -27   2       83.91       90.87     14.40 o 
   2 -27   2      267.22      242.30     59.27 o 
   3 -27   2       31.50       26.53      8.73 o 
   4 -27   2        3.73       25.28     22.85 o 
   5 -27   2       47.59       -2.98     19.75 o 
  -6 -26   2       31.49       30.59     12.14 o 
  -5 -26   2        7.30       12.05     12.64 o 
  -4 -26   2      124.70      103.57     22.03 o 
  -3 -26   2       44.50       24.46     17.50 o 
  -2 -26   2      109.47      111.46     16.77 o 
  -1 -26   2       94.98       76.97     15.05 o 
   0 -26   2      322.72      278.33     30.91 o 
   1 -26   2       47.62       31.27     11.38 o 
   2 -26   2      304.82      274.51     22.38 o 
   3 -26   2      201.33      217.35     18.44 o 
   4 -26   2      359.96      338.69     48.15 o 
   5 -26   2      266.60      279.32     45.34 o 
   6 -26   2       70.78       59.32     25.03 o 
  -6 -25   2      146.25      131.24     20.51 o 
  -5 -25   2       28.52       27.42     13.37 o 
  -4 -25   2      385.53      364.46     35.56 o 
  -3 -25   2       11.68       -0.29      8.42 o 
  -2 -25   2       97.38       97.13     16.00 o 
  -1 -25   2       57.64       23.67      9.16 o 
   0 -25   2      248.19      286.12     36.39 o 
   1 -25   2      173.16      149.28     17.81 o 
   2 -25   2      249.30      196.06     26.85 o 
   3 -25   2       43.33       49.33      9.53 o 
   4 -25   2      193.12      181.23     30.54 o 
   5 -25   2       19.42      -12.52     18.53 o 
   6 -25   2       75.84       92.71     31.55 o 
  -7 -24   2      102.22      115.75     29.30 o 
  -6 -24   2       91.10      119.48     17.22 o 
  -5 -24   2       25.90       31.60     13.45 o 
  -4 -24   2      157.21      131.87     22.39 o 
  -3 -24   2       92.23       99.09     22.21 o 
  -2 -24   2      139.98      118.76     16.96 o 
  -1 -24   2       35.59       22.74     12.07 o 
   0 -24   2     1573.13     1451.07     51.81 o 
   1 -24   2     1056.72     1134.71     44.21 o 
   2 -24   2      153.34      132.74     15.27 o 
   3 -24   2      253.57      215.70     17.50 o 
   4 -24   2      146.30      144.39     12.11 o 
   5 -24   2       22.17       15.78     20.76 o 
   6 -24   2       79.39      108.35     34.09 o 
  -7 -23   2       23.10       -4.82     21.70 o 
  -6 -23   2      257.35      264.05     22.82 o 
  -5 -23   2      188.07      214.85     23.82 o 
  -4 -23   2       18.88       13.64     12.42 o 
  -3 -23   2     1138.93     1184.86     61.19 o 
  -2 -23   2      210.65      198.95     20.30 o 
  -1 -23   2      438.67      408.08     34.42 o 
   0 -23   2       41.56       43.44     11.20 o 
   1 -23   2     1120.12     1053.28     41.96 o 
   2 -23   2     1012.02     1017.65     38.34 o 
   3 -23   2      361.72      353.73     21.13 o 
   4 -23   2      191.50      143.54     11.28 o 
   5 -23   2       41.38       44.67     20.64 o 
   6 -23   2       29.65       25.62     21.74 o 
   7 -23   2       67.46      111.56     35.13 o 
  -8 -22   2      292.43      382.74     50.17 o 
  -7 -22   2      106.99      144.93     32.57 o 
  -6 -22   2        4.41       12.24     10.50 o 
  -5 -22   2       24.03       14.13      8.80 o 
  -4 -22   2      232.76      208.86     25.88 o 
  -3 -22   2      636.38      656.50     45.56 o 
  -2 -22   2      385.71      351.64     33.93 o 
  -1 -22   2      375.21      370.24     26.10 o 
   0 -22   2      382.46      379.15     25.85 o 
   1 -22   2      698.48      687.26     39.94 o 
   2 -22   2      858.60      821.00     33.78 o 
   3 -22   2      287.36      300.36     59.74 o 
   4 -22   2      111.45      113.10      9.56 o 
   5 -22   2      259.65      249.72     39.81 o 
   6 -22   2       14.35       36.61     19.81 o 
   7 -22   2      166.14      175.16     37.51 o 
  -8 -21   2        1.66        8.44     15.57 o 
  -7 -21   2       40.64        3.40     13.89 o 
  -6 -21   2       71.39       87.19     14.27 o 
  -5 -21   2       91.76       80.10     13.34 o 
  -4 -21   2        7.91       12.59      9.52 o 
  -3 -21   2      136.42      146.38     23.00 o 
  -2 -21   2      607.22      681.57     46.15 o 
  -1 -21   2       15.55       25.88     16.90 o 
   0 -21   2     1270.15     1231.78     44.35 o 
   1 -21   2      261.44      281.43     21.33 o 
   2 -21   2      844.69      840.55     74.95 o 
   3 -21   2       17.60       27.11      7.10 o 
   4 -21   2      144.55      129.26     17.82 o 
   5 -21   2       45.05       90.14     27.96 o 
   6 -21   2       15.54       67.78     26.44 o 
   7 -21   2      229.43      263.70     45.25 o 
  -8 -20   2      134.71      130.22     29.29 o 
  -7 -20   2       60.70       52.72     21.61 o 
  -6 -20   2      281.82      300.76     23.53 o 
  -5 -20   2      176.83      166.64     17.81 o 
  -4 -20   2      635.54      661.57     33.10 o 
  -3 -20   2      221.84      220.09     25.88 o 
  -2 -20   2      100.19       86.22     18.36 o 
  -1 -20   2      175.10      220.28     27.32 o 
   0 -20   2      411.97      363.74     26.06 o 
   1 -20   2      568.08      580.89     29.02 o 
   2 -20   2       35.61       48.96     18.82 o 
   3 -20   2      174.55      176.72     13.45 o 
   4 -20   2       30.29       19.39     16.44 o 
   5 -20   2      397.93      385.72     49.52 o 
   6 -20   2      141.45      183.07     36.49 o 
   7 -20   2      225.95      233.32     41.88 o 
   8 -20   2      102.30       31.88     22.78 o 
  -9 -19   2       39.34       31.42     19.81 o 
  -8 -19   2      269.46      234.27     39.35 o 
  -7 -19   2      107.99       68.65     23.51 o 
  -6 -19   2       92.91       42.08     18.99 o 
  -5 -19   2       36.02       32.77     10.01 o 
  -4 -19   2      172.07      159.07     17.24 o 
  -3 -19   2       66.28       61.19     12.00 o 
  -2 -19   2      209.00      189.56     24.01 o 
  -1 -19   2       48.25       63.96     16.60 o 
   0 -19   2       13.11       18.90     11.04 o 
   1 -19   2      360.24      356.45     22.45 o 
   2 -19   2      152.60      163.74     14.39 o 
   3 -19   2       22.17       21.55     12.12 o 
   4 -19   2      326.47      269.85     37.98 o 
   5 -19   2      699.46      666.47     61.23 o 
   6 -19   2      153.30      165.43     34.76 o 
   7 -19   2       98.29       73.43     26.57 o 
   8 -19   2      153.46      175.10     36.86 o 
  -9 -18   2       13.45       -4.02     16.01 o 
  -8 -18   2       46.36       16.30     18.44 o 
  -7 -18   2      394.65      450.96     49.08 o 
  -6 -18   2       59.73       53.93     20.60 o 
  -5 -18   2      118.90      124.83     15.45 o 
  -4 -18   2       72.51       61.51     11.42 o 
  -3 -18   2      117.53      117.27     14.84 o 
  -2 -18   2      425.88      482.75     36.09 o 
  -1 -18   2      154.21      140.77     21.74 o 
   0 -18   2      330.69      303.40     20.91 o 
   1 -18   2       41.58       27.70      9.29 o 
   2 -18   2      400.89      452.75     21.74 o 
   3 -18   2       33.86       29.25      9.28 o 
   4 -18   2      123.03      139.52     28.92 o 
   5 -18   2      359.17      333.25     43.15 o 
   6 -18   2      842.53      891.90     72.08 o 
   7 -18   2      209.62      236.29     41.48 o 
   8 -18   2      215.27      210.64     41.76 o 
   9 -18   2       33.83       26.69     17.92 o 
  -9 -17   2       12.58        5.16     18.83 o 
  -8 -17   2      100.97      104.71     26.85 o 
  -7 -17   2       26.22        6.53     15.53 o 
  -6 -17   2      493.74      532.65     49.27 o 
  -5 -17   2      261.26      297.87     28.02 o 
  -4 -17   2      105.30       96.55     12.82 o 
  -3 -17   2       14.34       15.30     10.21 o 
  -2 -17   2       83.28       87.81     16.19 o 
  -1 -17   2      112.85      132.76     20.88 o 
   0 -17   2      163.30      163.82     15.48 o 
   1 -17   2      199.26      194.49     15.82 o 
   2 -17   2        0.95        3.64      5.03 o 
   3 -17   2      584.16      536.24     18.99 o 
   4 -17   2      150.67      130.10     27.63 o 
   5 -17   2      252.89      227.07     36.13 o 
   6 -17   2      363.65      441.76     50.88 o 
   7 -17   2      356.36      336.09     47.39 o 
   8 -17   2      116.36      107.99     19.06 o 
   9 -17   2      132.26      184.82     32.93 o 
  -9 -16   2       17.12        3.39     15.87 o 
  -8 -16   2        2.84        2.47     17.19 o 
  -7 -16   2        5.89      -18.56     17.04 o 
  -6 -16   2      164.38      174.91     29.72 o 
  -5 -16   2       87.31       78.72     12.17 o 
  -4 -16   2      258.23      289.52     36.15 o 
  -3 -16   2      267.92      256.32     25.19 o 
  -2 -16   2     1575.58     1808.20     74.07 o 
  -1 -16   2       25.75       39.71     13.28 o 
   0 -16   2      582.27      625.07     42.24 o 
   1 -16   2      419.71      380.65     20.99 o 
   2 -16   2     1859.64     2018.27     41.11 o 
   3 -16   2      876.70      821.85     51.48 o 
   4 -16   2       68.90       62.06     21.06 o 
   5 -16   2       51.02       58.20     20.04 o 
   6 -16   2      727.81      686.61     61.68 o 
   7 -16   2       22.40       45.80     13.98 o 
   8 -16   2      164.98      188.54     23.66 o 
   9 -16   2      144.20      181.80     44.79 o 
 -10 -15   2      136.67      123.12     32.29 o 
  -9 -15   2       32.60       47.24     20.33 o 
  -8 -15   2        5.44        9.31     14.83 o 
  -7 -15   2      388.95      414.99     45.30 o 
  -6 -15   2      175.18      175.54     30.18 o 
  -5 -15   2       12.14       15.16      8.23 o 
  -4 -15   2     1221.21     1224.75     40.11 o 
  -3 -15   2      768.92      809.95     32.26 o 
  -2 -15   2      608.54      606.04     27.50 o 
  -1 -15   2      321.10      377.88     30.64 o 
   0 -15   2     2277.31     2415.87     79.56 o 
   1 -15   2       55.40       67.47      9.35 o 
   2 -15   2       82.85      108.27     10.05 o 
   3 -15   2        4.30        0.39      2.18 o 
   4 -15   2      386.74      379.95     41.17 o 
   5 -15   2       85.52       69.88     23.06 o 
   6 -15   2       31.98       42.82     11.65 o 
   7 -15   2       59.19       65.34     13.82 o 
   8 -15   2       87.86       81.10     20.14 o 
   9 -15   2       60.32       60.24     16.83 o 
 -10 -14   2       15.20       13.13     18.97 o 
  -9 -14   2       24.67       43.40     25.00 o 
  -8 -14   2      189.74      134.34     29.60 o 
  -7 -14   2       36.05       10.89     13.70 o 
  -6 -14   2     3448.61     3492.17    117.29 o 
  -5 -14   2      294.70      299.43     20.83 o 
  -4 -14   2      157.44      148.30     24.90 o 
  -3 -14   2      132.99      144.18     14.39 o 
  -2 -14   2      220.32      240.85     26.89 o 
  -1 -14   2      387.06      399.43     30.69 o 
   0 -14   2     1642.69     1918.54     68.84 o 
   1 -14   2     1072.73     1010.96     47.75 o 
   2 -14   2     2494.01     2556.88     41.05 o 
   3 -14   2       19.09       -1.61     12.63 o 
   4 -14   2       14.64       16.20     15.60 o 
   5 -14   2      345.55      308.21     38.89 o 
   6 -14   2      264.53      255.43     23.61 o 
   7 -14   2      135.98      168.08     20.96 o 
   8 -14   2        0.35       -8.17     11.39 o 
   9 -14   2       32.64       60.15     31.86 o 
 -10 -13   2       72.38      137.28     31.67 o 
  -9 -13   2       55.98       59.10     21.67 o 
  -8 -13   2      257.37      264.54     38.09 o 
  -7 -13   2       85.21       24.83     17.57 o 
  -6 -13   2      327.40      305.26     36.67 o 
  -5 -13   2       65.97       75.44     12.10 o 
  -4 -13   2     1067.55     1196.03     37.98 o 
  -3 -13   2      248.39      257.93     28.10 o 
  -2 -13   2     3144.36     3244.88     58.77 o 
  -1 -13   2      413.88      379.50     20.86 o 
   0 -13   2      130.72      101.35     18.01 o 
   1 -13   2      108.51      121.76     11.35 o 
   2 -13   2      905.87      954.47     40.10 o 
   3 -13   2      240.31      288.66     32.63 o 
   4 -13   2       15.42       12.60     10.81 o 
   5 -13   2        0.78        7.14      8.21 o 
   6 -13   2      176.18      217.70     21.70 o 
   7 -13   2       14.36       30.62     11.50 o 
   8 -13   2      211.84      235.01     25.13 o 
   9 -13   2      235.47      218.08     25.40 o 
 -10 -12   2       95.41       91.16     26.59 o 
  -9 -12   2       17.21       28.75     16.38 o 
  -8 -12   2      170.84      164.02     30.33 o 
  -7 -12   2      241.82      258.72     36.49 o 
  -6 -12   2     1662.68     1730.56     80.58 o 
  -5 -12   2       19.15       11.06     11.12 o 
  -4 -12   2      380.38      421.44     22.62 o 
  -3 -12   2      269.68      313.83     34.96 o 
  -2 -12   2     5319.04     5650.94     75.44 o 
  -1 -12   2      125.08      110.33     11.74 o 
   0 -12   2      885.99      909.61     44.80 o 
   1 -12   2     1412.01     1333.24     66.19 o 
   2 -12   2      881.08      972.50     40.60 o 
   3 -12   2      315.85      363.79     35.61 o 
   4 -12   2      108.81       92.75     21.87 o 
   5 -12   2        6.97       21.05      9.41 o 
   6 -12   2      449.92      423.71     53.39 o 
   7 -12   2       42.97       46.11     12.90 o 
   8 -12   2       60.62       53.77     25.47 o 
   9 -12   2       14.19       -2.66     10.38 o 
  10 -12   2       22.01        0.18     38.33 o 
 -10 -11   2       28.90       34.45     16.77 o 
  -9 -11   2      101.04       85.72     22.77 o 
  -8 -11   2      310.46      281.66     37.42 o 
  -7 -11   2       45.71       48.96     20.53 o 
  -6 -11   2      635.53      677.71     50.22 o 
  -5 -11   2      163.00      150.13     23.90 o 
  -4 -11   2      276.56      261.41     17.58 o 
  -3 -11   2      138.52      120.38     12.47 o 
  -2 -11   2     1755.07     1856.72     49.54 o 
  -1 -11   2     1206.33     1183.54     33.64 o 
   0 -11   2      213.74      236.02     23.84 o 
   1 -11   2      314.96      275.27     27.74 o 
   2 -11   2     2631.67     3020.40     89.54 o 
   3 -11   2      409.01      433.18     37.59 o 
   4 -11   2     1261.70     1296.72     42.15 o 
   5 -11   2      134.64      113.62     15.26 o 
   6 -11   2      676.04      709.34     35.46 o 
   7 -11   2       21.55       28.67     12.23 o 
   8 -11   2        1.30        9.86     12.89 o 
   9 -11   2       31.99       35.14     12.39 o 
  10 -11   2       84.86       80.75     17.27 o 
 -10 -10   2       31.81       23.62     16.28 o 
  -9 -10   2       42.51       42.11     18.13 o 
  -8 -10   2       18.96       16.10     17.35 o 
  -7 -10   2        3.76        6.22     14.28 o 
  -6 -10   2      316.34      286.95     32.85 o 
  -5 -10   2      138.50      133.76     22.97 o 
  -4 -10   2     2015.47     2029.27     46.53 o 
  -3 -10   2      502.81      489.34     22.48 o 
  -2 -10   2      603.21      597.28     23.89 o 
  -1 -10   2      201.98      157.08     16.88 o 
   0 -10   2      867.21      984.00     43.50 o 
   1 -10   2      345.70      296.44     27.23 o 
   2 -10   2     6008.88     6283.33    124.90 o 
   3 -10   2      406.07      432.29     36.85 o 
   4 -10   2       51.93       64.83     11.29 o 
   5 -10   2      103.07      120.37     14.99 o 
   6 -10   2       71.11       96.75     14.79 o 
   7 -10   2      713.29      820.56     51.49 o 
   8 -10   2      450.28      502.65     43.53 o 
   9 -10   2      123.03      126.63     34.30 o 
  10 -10   2       12.12       23.45     14.48 o 
 -10  -9   2      134.35      193.81     35.60 o 
  -9  -9   2      217.54      194.42     33.79 o 
  -8  -9   2      773.18      684.33     55.71 o 
  -7  -9   2       61.46       40.51     17.25 o 
  -6  -9   2      163.64      135.25     23.25 o 
  -5  -9   2      149.05      125.59     21.82 o 
  -4  -9   2     1049.68     1151.88     36.04 o 
  -3  -9   2      198.00      198.82     14.79 o 
  -2  -9   2      885.17      921.82     28.25 o 
  -1  -9   2      396.16      372.47     23.38 o 
   0  -9   2     2398.29     2539.24     66.44 o 
   1  -9   2      391.11      378.99     29.35 o 
   2  -9   2     2691.79     2684.95     79.16 o 
   3  -9   2      563.29      585.04     40.94 o 
   4  -9   2     2200.24     2296.59     52.63 o 
   5  -9   2      104.08       97.31     13.53 o 
   6  -9   2      183.33      164.34     22.81 o 
   7  -9   2      432.55      505.55     40.02 o 
   8  -9   2      154.76      176.05     25.75 o 
   9  -9   2       68.15       81.71     21.30 o 
  10  -9   2      290.63      258.32     27.45 o 
 -10  -8   2       42.79       29.22     17.95 o 
  -9  -8   2       89.22      104.99     26.80 o 
  -8  -8   2      286.53      273.20     37.04 o 
  -7  -8   2      198.33      254.15     34.50 o 
  -6  -8   2      856.80      875.70     55.19 o 
  -5  -8   2       60.58       75.72     18.72 o 
  -4  -8   2      982.57      982.89     50.14 o 
  -3  -8   2      400.39      434.64     20.51 o 
  -2  -8   2     1396.89     1327.19     44.85 o 
  -1  -8   2      181.60      151.22     12.04 o 
   0  -8   2      854.07      796.33     23.50 o 
   1  -8   2      467.81      387.51     28.01 o 
   2  -8   2      532.86      566.59     36.13 o 
   3  -8   2      570.64      572.86     36.85 o 
   4  -8   2     1516.37     1565.02     82.40 o 
   5  -8   2       89.49       86.11     12.72 o 
   6  -8   2      848.42      905.54     48.50 o 
   7  -8   2     1309.59     1454.02     66.01 o 
   8  -8   2      736.65      783.20     52.13 o 
   9  -8   2       14.27       15.32     13.08 o 
  10  -8   2       41.13       40.90     20.17 o 
 -11  -7   2       25.15       25.43     19.28 o 
 -10  -7   2       32.49        8.53     17.00 o 
  -9  -7   2       18.42        3.78     15.23 o 
  -8  -7   2     1246.73     1279.70     75.06 o 
  -7  -7   2      237.29      285.38     35.28 o 
  -6  -7   2      151.91      141.81     24.02 o 
  -5  -7   2       29.97       33.36     13.58 o 
  -4  -7   2     1550.88     1615.05     63.17 o 
  -3  -7   2      459.35      462.84     20.72 o 
  -2  -7   2     1139.57     1074.35     28.73 o 
  -1  -7   2      277.78      256.80     14.16 o 
   0  -7   2     6328.22     6044.51     60.47 o 
   1  -7   2      442.15      387.61     27.65 o 
   2  -7   2     2010.21     2017.06     63.78 o 
   3  -7   2      751.47      743.40     34.16 o 
   4  -7   2     1645.21     1698.32     42.52 o 
   5  -7   2      405.26      417.41     30.54 o 
   6  -7   2      168.56      182.39     23.02 o 
   7  -7   2      257.21      251.79     28.07 o 
   8  -7   2      643.19      665.19     47.22 o 
   9  -7   2      105.78       98.98     23.29 o 
  10  -7   2      122.20      106.53     25.00 o 
 -11  -6   2       34.69       46.83     23.35 o 
 -10  -6   2      129.38      129.31     33.57 o 
  -9  -6   2       50.08       57.00     21.16 o 
  -8  -6   2       46.32       24.90     16.65 o 
  -7  -6   2       75.36       67.27     20.75 o 
  -6  -6   2      247.61      225.34     28.04 o 
  -5  -6   2       94.78      105.91     19.60 o 
  -4  -6   2      663.73      743.22     42.55 o 
  -3  -6   2       89.16      104.65     12.04 o 
  -2  -6   2     2491.61     2452.20     42.22 o 
  -1  -6   2     1027.50      851.01     24.16 o 
   0  -6   2     5384.55     5277.80    105.34 o 
   1  -6   2     1948.39     1655.75     33.75 o 
   2  -6   2      552.72      541.32     32.63 o 
   3  -6   2      555.22      530.23     41.08 o 
   4  -6   2      883.51     1005.46     31.77 o 
   5  -6   2      208.29      220.20     21.88 o 
   6  -6   2     2239.26     2396.28     74.52 o 
   7  -6   2      251.41      244.33     27.06 o 
   8  -6   2     1304.23     1273.74     63.27 o 
   9  -6   2      126.78      113.81     23.82 o 
  10  -6   2      105.46      107.45     25.17 o 
 -11  -5   2        7.86       -8.28     20.14 o 
 -10  -5   2      120.29      113.99     28.39 o 
  -9  -5   2       20.45       19.89     15.71 o 
  -8  -5   2      919.56      992.91     65.77 o 
  -7  -5   2       32.48       26.14     16.87 o 
  -6  -5   2      554.59      545.34     43.21 o 
  -5  -5   2       61.15       62.67     16.53 o 
  -4  -5   2      289.89      329.19     28.50 o 
  -3  -5   2      436.47      379.53     18.28 o 
  -2  -5   2     2909.49     2720.00     43.02 o 
  -1  -5   2     1078.54      801.19     22.67 o 
   0  -5   2     3635.63     3699.69    105.92 o 
   1  -5   2      471.83      406.98     34.56 o 
   2  -5   2      747.52      698.80     35.30 o 
   3  -5   2      245.26      234.02     14.38 o 
   4  -5   2      561.36      592.05     30.78 o 
   5  -5   2       45.49       45.16     11.45 o 
   6  -5   2      610.21      609.04     37.26 o 
   7  -5   2      296.83      309.58     30.05 o 
   8  -5   2      274.33      351.04     34.54 o 
   9  -5   2        5.61        3.58     11.64 o 
  10  -5   2        9.83       32.45     13.82 o 
 -11  -4   2        1.52        5.77     24.05 o 
 -10  -4   2        7.86       -1.92     15.54 o 
  -9  -4   2        7.05        4.67     14.73 o 
  -8  -4   2      798.90      766.28     57.87 o 
  -7  -4   2       68.21       49.57     16.82 o 
  -6  -4   2      308.77      246.05     29.85 o 
  -5  -4   2      148.28      116.00     20.65 o 
  -4  -4   2     4058.76     4188.14     96.96 o 
  -3  -4   2      223.90      257.47     23.65 o 
  -2  -4   2      554.47      566.97     19.78 o 
  -1  -4   2      316.79      257.94     13.16 o 
   0  -4   2     5173.51     4708.64     79.31 o 
   1  -4   2     2878.18     2391.51     30.28 o 
   2  -4   2     2315.06     2246.37     60.24 o 
   3  -4   2      662.17      659.53     21.94 o 
   4  -4   2      307.48      309.23     16.93 o 
   5  -4   2      102.32      110.62     15.46 o 
   6  -4   2      114.94      105.56     17.10 o 
   7  -4   2      205.30      196.79     24.17 o 
   8  -4   2     1732.48     1834.06     73.87 o 
   9  -4   2      194.58      201.66     27.47 o 
  10  -4   2       88.80       81.38     21.50 o 
 -11  -3   2        7.71       31.20     20.84 o 
 -10  -3   2      362.53      378.05     46.68 o 
  -9  -3   2        2.16       -3.40     14.43 o 
  -8  -3   2      143.27      147.64     26.79 o 
  -7  -3   2       44.72       45.39     16.51 o 
  -6  -3   2     1413.10     1497.16     69.52 o 
  -5  -3   2       23.02        7.17     11.72 o 
  -4  -3   2      684.41      649.92     39.12 o 
  -3  -3   2      563.74      552.03     33.38 o 
  -2  -3   2      499.04      452.28     17.45 o 
  -1  -3   2     2943.96     2523.69     37.61 o 
   0  -3   2    29342.31    28924.94    111.34 o 
   1  -3   2     1059.87      827.37     26.89 o 
   2  -3   2     1798.97     1761.84     50.47 o 
   3  -3   2       51.69       42.45      8.37 o 
   4  -3   2     1015.97     1058.85     37.10 o 
   5  -3   2      441.99      443.77     28.27 o 
   6  -3   2      545.03      596.94     35.34 o 
   7  -3   2      371.36      428.75     33.65 o 
   8  -3   2      437.82      450.80     37.55 o 
   9  -3   2       46.84       54.69     16.43 o 
  10  -3   2        3.53       27.51     17.05 o 
 -11  -2   2        8.25       14.84     18.46 o 
 -10  -2   2      287.42      322.54     43.67 o 
  -9  -2   2       13.12      -13.75     18.30 o 
  -8  -2   2      478.59      420.04     44.86 o 
  -7  -2   2       23.23       27.25     16.68 o 
  -6  -2   2     1269.86     1288.57     64.60 o 
  -5  -2   2       10.51       -2.99     10.74 o 
  -4  -2   2      118.61      104.93     17.59 o 
  -3  -2   2      122.14      137.96     17.84 o 
  -2  -2   2    15452.99    15591.27    101.60 o 
  -1  -2   2      493.10      423.96     15.06 o 
   0  -2   2    55650.54    54221.63    165.13 o 
   1  -2   2     1464.04     1112.44     20.71 o 
   2  -2   2     7231.27     7116.87     52.27 o 
   3  -2   2      107.70       95.88      8.24 o 
   4  -2   2      976.02      999.56     35.04 o 
   5  -2   2      206.29      214.22     19.63 o 
   6  -2   2      226.70      274.35     24.18 o 
   7  -2   2      321.63      296.39     28.36 o 
   8  -2   2      254.68      302.34     30.42 o 
   9  -2   2        3.61      -12.87     12.63 o 
  10  -2   2       77.83       57.53     17.79 o 
 -11  -1   2        2.53       -2.58     15.35 o 
 -10  -1   2      153.56      140.90     31.41 o 
  -9  -1   2       45.01       62.22     19.85 o 
  -8  -1   2     1028.55     1009.90     66.22 o 
  -7  -1   2       36.77       43.52     16.15 o 
  -6  -1   2      989.71      948.03     55.55 o 
  -5  -1   2       41.35       41.81     15.25 o 
  -4  -1   2    13162.43    13816.86    175.33 o 
  -3  -1   2      173.91      129.54     18.15 o 
  -2  -1   2    17879.16    17842.66    155.59 o 
  -1  -1   2     3399.17     3041.51     65.37 o 
   0  -1   2    14115.73    14033.36    246.62 o 
   1  -1   2     1261.51     1067.72     20.70 o 
   2  -1   2      842.96      809.87     21.46 o 
   3  -1   2      204.79      184.18     10.23 o 
   4  -1   2     1487.70     1521.64     41.72 o 
   5  -1   2       12.93       -2.14      6.17 o 
   6  -1   2       64.14       76.58     14.03 o 
   7  -1   2       67.22       66.80     14.84 o 
   8  -1   2       60.00       67.17     15.75 o 
   9  -1   2       99.38      120.03     21.34 o 
  10  -1   2       86.44       49.14     16.30 o 
 -11   0   2        7.24       -9.63     22.73 o 
 -10   0   2      246.95      219.83     36.95 o 
  -9   0   2        1.19      -10.63     15.19 o 
  -8   0   2        8.44       20.52     14.26 o 
  -7   0   2      216.44      210.71     30.40 o 
  -6   0   2      496.07      441.25     38.84 o 
  -5   0   2      103.52      102.45     19.72 o 
  -4   0   2     7551.83     7970.41    133.99 o 
  -3   0   2      170.28      144.69     18.32 o 
  -2   0   2    60006.25    58776.77    283.54 o 
  -1   0   2      382.39      375.51     18.78 o 
   0   0   2      127.45      174.16     12.51 o 
   1   0   2      799.90      695.09     18.52 o 
   2   0   2      478.90      480.60     15.67 o 
   3   0   2     1301.11     1199.80     35.07 o 
   4   0   2       35.62       48.96      8.77 o 
   5   0   2        0.41        5.29      6.76 o 
   6   0   2      553.55      582.38     34.10 o 
   7   0   2        3.53        1.16      8.95 o 
   8   0   2      129.50      118.33     20.76 o 
   9   0   2        7.92       -3.15     13.39 o 
  10   0   2        7.02       31.95     15.42 o 
 -11   1   2        2.56        9.91     17.93 o 
 -10   1   2      153.60      120.76     29.97 o 
  -9   1   2       44.96       37.52     20.13 o 
  -8   1   2     1029.34      973.34     64.85 o 
  -7   1   2       36.72       28.15     13.31 o 
  -6   1   2      988.22     1046.78     58.34 o 
  -5   1   2       41.28       27.92     13.27 o 
  -4   1   2    13165.29    13910.08    177.25 o 
   0   1   2    14117.39    13935.70     94.66 o 
   1   1   2     1260.68     1053.13     26.89 o 
   2   1   2      843.72      820.60     15.60 o 
   3   1   2      204.87      184.59      7.84 o 
   4   1   2     1487.16     1535.44     40.89 o 
   5   1   2       12.95       12.70      7.78 o 
   6   1   2       64.07       70.02     13.71 o 
   7   1   2       67.37       67.70     15.06 o 
   8   1   2       59.94       74.05     17.23 o 
   9   1   2       99.68       74.39     18.31 o 
  10   1   2       86.46       76.23     20.13 o 
 -11   2   2        8.26        2.16     19.45 o 
 -10   2   2      287.73      277.65     41.40 o 
  -9   2   2       13.11       36.73     18.60 o 
  -8   2   2      478.57      464.44     46.00 o 
  -7   2   2       23.20       29.97     16.70 o 
  -6   2   2     1271.13     1333.48     66.35 o 
  -5   2   2       10.47       17.22     12.96 o 
  -4   2   2      118.06      132.54     15.63 o 
   0   2   2    55654.38    54891.35    179.26 o 
   1   2   2     1465.04     1130.74     25.08 o 
   2   2   2     7236.05     7262.69    116.56 o 
   3   2   2      107.76       90.33      5.63 o 
   4   2   2      975.60      961.96     24.33 o 
   5   2   2      206.53      202.96     18.90 o 
   6   2   2      227.46      213.69     21.52 o 
   7   2   2      321.96      363.57     30.52 o 
   8   2   2      254.15      245.41     27.46 o 
   9   2   2        3.63        0.12     14.63 o 
  10   2   2       77.94       72.72     19.69 o 
 -11   3   2        7.75       54.18     25.18 o 
 -10   3   2      363.03      327.36     45.58 o 
  -9   3   2        2.16       -8.04      8.11 o 
  -8   3   2      143.45      126.07     17.07 o 
  -7   3   2       44.63       52.08     10.97 o 
  -6   3   2     1413.73     1528.20     45.28 o 
  -5   3   2       22.99       26.27     10.08 o 
  -4   3   2      685.86      704.22     34.11 o 
   0   3   2    29346.86    28962.25    130.27 o 
   1   3   2     1058.94      837.55     19.28 o 
   2   3   2     1797.85     1697.18     22.08 o 
   3   3   2       51.58       47.01      5.53 o 
   4   3   2     1017.73     1037.01     25.64 o 
   5   3   2      441.99      448.08     20.04 o 
   6   3   2      544.69      548.63     33.14 o 
   7   3   2      371.24      354.72     30.32 o 
   8   3   2      438.94      427.88     35.97 o 
   9   3   2       46.77       64.28     18.15 o 
  10   3   2        3.57       -2.32     12.80 o 
 -11   4   2        1.50      -22.37     22.24 o 
 -10   4   2        7.97       15.32     17.92 o 
  -9   4   2        7.05        1.99      8.42 o 
  -8   4   2      800.39      799.65     37.85 o 
  -7   4   2       68.17       56.52     11.69 o 
  -6   4   2      309.69      243.75     18.92 o 
  -5   4   2      148.37      184.11     20.07 o 
  -4   4   2     4061.05     4188.47     83.09 o 
  -3   4   2      223.92      207.64     18.22 o 
   0   4   2     5170.48     4626.63     57.27 o 
   1   4   2     2880.12     2361.90     33.68 o 
   2   4   2     2315.34     2317.72     44.35 o 
   3   4   2      662.46      618.30     18.01 o 
   4   4   2      307.67      304.00     14.73 o 
   5   4   2      102.15       97.16     10.37 o 
   6   4   2      115.20      105.11     11.94 o 
   7   4   2      205.69      210.65     24.25 o 
   8   4   2     1733.12     1764.43     71.23 o 
   9   4   2      194.67      180.50     26.57 o 
  10   4   2       88.76      123.06     24.71 o 
 -11   5   2        7.88      -17.95     21.06 o 
 -10   5   2      120.53      132.48     29.91 o 
  -9   5   2       20.42       29.81     10.34 o 
  -8   5   2      918.66      952.46     41.39 o 
  -7   5   2       32.53       36.99     10.39 o 
  -6   5   2      553.82      615.84     29.27 o 
  -5   5   2       61.05       65.68     12.80 o 
  -4   5   2      289.56      338.55     24.46 o 
  -3   5   2      436.66      412.41     25.77 o 
   0   5   2     3633.97     3585.03     53.99 o 
   1   5   2      471.54      390.69     16.12 o 
   2   5   2      746.81      758.68     27.69 o 
   3   5   2      245.87      206.77     11.84 o 
   4   5   2      563.53      588.45     31.19 o 
   5   5   2       45.57       48.15      8.35 o 
   6   5   2      610.63      600.27     35.52 o 
   7   5   2      296.88      296.82     28.94 o 
   8   5   2      275.10      243.88     28.68 o 
   9   5   2        5.62       12.85     14.67 o 
  10   5   2        9.89        9.29     13.42 o 
 -11   6   2       34.68       28.08     21.45 o 
 -10   6   2      129.57       89.31     27.41 o 
  -9   6   2       50.12       41.66     12.04 o 
  -8   6   2       46.21       78.42     19.27 o 
  -7   6   2       75.43       72.92     12.58 o 
  -6   6   2      247.51      255.44     19.62 o 
  -5   6   2       94.83      107.97     15.93 o 
  -4   6   2      665.14      678.75     34.78 o 
  -3   6   2       89.07       97.02     13.68 o 
   0   6   2     5384.68     5219.61     69.76 o 
   1   6   2     1947.77     1638.59     35.72 o 
   2   6   2      552.91      520.33     24.68 o 
   3   6   2      555.12      502.31     27.42 o 
   4   6   2      882.42     1043.15     42.07 o 
   5   6   2      208.18      218.88     22.59 o 
   6   6   2     2239.61     2243.75     69.30 o 
   7   6   2      251.67      296.18     21.39 o 
   8   6   2     1303.52     1288.76     62.31 o 
   9   6   2      126.73      122.68     22.76 o 
  10   6   2      105.45       40.00     16.85 o 
 -11   7   2       25.20       27.48     20.76 o 
 -10   7   2       32.22      -18.98     20.86 o 
  -9   7   2       18.46       34.40     12.81 o 
  -8   7   2     1246.72     1286.31     48.17 o 
  -7   7   2      237.14      262.46     21.53 o 
  -6   7   2      151.66      157.16     20.50 o 
  -5   7   2       30.03       27.79      9.30 o 
  -4   7   2     1549.03     1564.64     52.96 o 
  -3   7   2      459.59      438.12     27.45 o 
   0   7   2     6334.78     6022.12     80.61 o 
   1   7   2      441.28      376.78     19.33 o 
   2   7   2     2009.25     1911.30     49.51 o 
   3   7   2      751.33      753.64     34.42 o 
   4   7   2     1644.56     1589.87     80.53 o 
   5   7   2      405.08      444.39     31.96 o 
   6   7   2      168.95      157.85     20.41 o 
   7   7   2      257.16      251.48     20.54 o 
   8   7   2      642.64      660.74     33.41 o 
   9   7   2      105.89       82.52     12.84 o 
  10   7   2      122.26      160.69     26.57 o 
 -10   8   2       42.67       48.46     21.41 o 
  -9   8   2       89.05       71.63     19.84 o 
  -8   8   2      285.68      317.41     24.87 o 
  -7   8   2      198.16      181.54     20.03 o 
  -6   8   2      856.10      859.08     35.27 o 
  -5   8   2       60.72       71.55     13.79 o 
  -4   8   2      985.43     1135.77     46.11 o 
  -3   8   2      400.66      413.61     26.99 o 
  -2   8   2     1396.21     1295.72     45.63 o 
   0   8   2      853.13      807.60     31.69 o 
   1   8   2      468.46      380.65     21.28 o 
   2   8   2      532.30      495.07     27.02 o 
   3   8   2      570.25      565.56     31.34 o 
   4   8   2     1517.86     1562.70     55.15 o 
   5   8   2       89.49       73.25      6.56 o 
   6   8   2      848.58      817.01     27.82 o 
   7   8   2     1308.91     1396.06     30.85 o 
   8   8   2      736.20      719.01     24.58 o 
   9   8   2       14.26       17.17     14.26 o 
  10   8   2       40.99       63.08     19.69 o 
 -10   9   2      134.32       85.22     24.75 o 
  -9   9   2      217.38      242.14     23.71 o 
  -8   9   2      774.92      754.12     47.69 o 
  -7   9   2       61.45       38.29     10.44 o 
  -6   9   2      164.12      165.78     38.94 o 
  -5   9   2      148.93      139.67     18.48 o 
  -4   9   2     1049.06     1040.78     45.12 o 
  -3   9   2      198.06      209.50     20.17 o 
  -2   9   2      883.08      860.85     38.56 o 
   0   9   2     2398.00     2401.18     57.39 o 
   1   9   2      390.54      390.75     22.27 o 
   2   9   2     2690.93     2651.53     64.61 o 
   3   9   2      563.59      509.91     31.48 o 
   4   9   2     2202.45     2312.32     68.78 o 
   5   9   2      104.25       80.90      7.01 o 
   6   9   2      183.07      171.12     11.15 o 
   7   9   2      432.34      414.53     16.92 o 
   8   9   2      154.11      153.23     11.88 o 
   9   9   2       68.20       95.63     21.83 o 
  10   9   2      291.07      301.43     34.85 o 
 -10  10   2       31.85       29.10     21.61 o 
  -9  10   2       42.37       44.98     22.71 o 
  -8  10   2       18.91        5.02      9.07 o 
  -7  10   2        3.76        2.83     13.56 o 
  -6  10   2      315.46      347.56     23.32 o 
  -5  10   2      138.36      151.02     19.56 o 
  -4  10   2     2016.26     2039.40     63.29 o 
  -3  10   2      503.00      455.28     29.59 o 
  -2  10   2      603.58      596.60     33.66 o 
   0  10   2      866.74      878.15     36.69 o 
   1  10   2      345.61      299.09     21.01 o 
   2  10   2     6010.49     6165.81    103.42 o 
   3  10   2      405.75      434.99     29.77 o 
   4  10   2       51.85       54.28     12.79 o 
   6  10   2       71.58       75.11      7.41 o 
   7  10   2      713.14      713.09     24.21 o 
   8  10   2      450.56      447.93     18.92 o 
   9  10   2      122.75       93.43     23.87 o 
  10  10   2       12.06       25.07     15.41 o 
 -10  11   2       28.99       58.75     26.50 o 
  -9  11   2      100.91      117.35     21.53 o 
  -8  11   2      310.81      313.10     31.65 o 
  -7  11   2       45.54       43.70     18.77 o 
  -6  11   2      634.73      695.54     32.87 o 
  -5  11   2      162.90      172.93     16.30 o 
  -4  11   2      276.23      276.71     24.33 o 
  -3  11   2      138.75      142.44     17.83 o 
  -2  11   2     1756.05     1851.65     60.30 o 
  -1  11   2     1207.71     1179.31     50.04 o 
   0  11   2      212.92      225.66     20.47 o 
   1  11   2      315.42      313.46     22.72 o 
   2  11   2     2628.53     2840.70     73.13 o 
   3  11   2      409.41      418.36     30.61 o 
   6  11   2      676.59      583.10     60.75 o 
   7  11   2       21.53       18.84      5.16 o 
   8  11   2        1.31       -2.43      4.53 o 
   9  11   2       32.00       36.38     15.25 o 
  10  11   2       84.88       88.70     22.85 o 
 -10  12   2       95.85       82.48     27.24 o 
  -9  12   2       17.12        0.52      9.37 o 
  -8  12   2      170.80      218.96     27.29 o 
  -7  12   2      241.80      239.10     21.42 o 
  -6  12   2     1664.50     1702.57     68.87 o 
  -5  12   2       19.30       16.36      7.70 o 
  -4  12   2      379.39      418.18     30.55 o 
  -3  12   2      269.55      241.38     23.74 o 
  -2  12   2     5314.36     5618.89    107.66 o 
  -1  12   2      125.20      109.79     17.91 o 
   0  12   2      883.16      871.81     40.03 o 
   1  12   2     1411.54     1395.63     48.90 o 
   2  12   2      881.03     1043.35     46.57 o 
   5  12   2        7.08       10.28     12.06 o 
   6  12   2      450.91      538.88     42.35 o 
   7  12   2       42.90       34.61      5.79 o 
   8  12   2       60.63       40.78      9.77 o 
   9  12   2       14.13       18.13     16.40 o 
  10  12   2       21.97       34.85     14.27 o 
 -10  13   2       72.53       82.41     29.56 o 
  -9  13   2       55.84       67.37     18.84 o 
  -8  13   2      257.65      280.92     31.25 o 
  -7  13   2       85.15      107.27     19.69 o 
  -6  13   2      327.50      370.32     25.16 o 
  -5  13   2       65.77       59.11     11.40 o 
  -4  13   2     1066.13     1097.10     49.89 o 
  -3  13   2      248.82      266.03     25.95 o 
  -2  13   2     3146.52     3370.79     86.29 o 
  -1  13   2      413.46      381.63     21.83 o 
   0  13   2      131.26      104.78     16.59 o 
   1  13   2      108.09      115.34     16.92 o 
   4  13   2       15.43       23.91     10.82 o 
   5  13   2        0.77       17.34     12.70 o 
   6  13   2      176.39      154.26     24.19 o 
   7  13   2       14.38        9.78      4.42 o 
   8  13   2      211.66      164.53     11.39 o 
   9  13   2      235.45      262.12     34.64 o 
 -10  14   2       15.16       16.68     20.09 o 
  -9  14   2       24.66       29.76     13.34 o 
  -8  14   2      189.81      187.71     25.09 o 
  -7  14   2       35.97       21.65     11.52 o 
  -6  14   2     3448.23     3603.66     75.94 o 
  -5  14   2      294.62      271.90     21.22 o 
  -4  14   2      157.97      178.16     21.74 o 
  -3  14   2      132.78      127.55     18.72 o 
  -2  14   2      220.43      273.99     26.57 o 
  -1  14   2      386.89      338.02     21.12 o 
   0  14   2     1641.24     1765.03     46.06 o 
   1  14   2     1071.98     1039.90     45.97 o 
   4  14   2       14.77       25.96     12.52 o 
   5  14   2      346.32      353.67     35.28 o 
   6  14   2      265.17      272.41     32.77 o 
   7  14   2      136.00      178.88     29.66 o 
   9  14   2       32.66       47.50     18.84 o 
  -9  15   2       32.59       43.98     14.43 o 
  -8  15   2        5.51      -13.51     10.67 o 
  -7  15   2      389.38      396.37     34.66 o 
  -6  15   2      174.88      205.74     20.05 o 
  -5  15   2       12.19       27.38     14.31 o 
  -4  15   2     1221.42     1169.04     54.17 o 
  -3  15   2      768.02      761.56     44.18 o 
  -2  15   2      608.01      611.40     39.97 o 
  -1  15   2      320.39      350.73     22.19 o 
   0  15   2     2277.08     2347.55     54.81 o 
   1  15   2       55.37       84.43     16.07 o 
   2  15   2       82.70       89.66     17.49 o 
   3  15   2        4.29       -3.70      8.80 o 
   4  15   2      386.71      376.52     33.97 o 
   5  15   2       85.63       89.72     18.73 o 
   6  15   2       32.22       32.37     13.51 o 
   7  15   2       59.27       77.16     21.46 o 
   9  15   2       60.28       64.42     19.80 o 
  -8  16   2        2.84        9.69     10.23 o 
  -7  16   2        5.94       -6.90      9.27 o 
  -6  16   2      163.98      181.54     23.61 o 
  -5  16   2       87.37       91.03     13.95 o 
  -4  16   2      258.20      271.99     20.82 o 
  -3  16   2      267.62      279.56     28.35 o 
  -2  16   2     1574.60     1762.94     69.25 o 
  -1  16   2       25.71       27.74      7.95 o 
   0  16   2      582.56      575.74     28.73 o 
   1  16   2      419.80      420.75     32.17 o 
   2  16   2     1861.15     2085.55     75.19 o 
   3  16   2      876.77      971.84     54.11 o 
   4  16   2       69.00       49.35     14.31 o 
   5  16   2       51.02       33.00     15.59 o 
   6  16   2      726.24      845.32     57.26 o 
   7  16   2       22.37       39.57     18.86 o 
  -8  17   2      101.30       95.63     19.65 o 
  -7  17   2       26.36       38.83     12.09 o 
  -6  17   2      492.83      504.09     38.58 o 
  -5  17   2      261.19      249.33     21.31 o 
  -4  17   2      105.15      107.93     14.76 o 
  -3  17   2       14.36       11.67      7.24 o 
  -2  17   2       83.29       82.79     15.93 o 
  -1  17   2      113.03      104.07     13.64 o 
   0  17   2      163.41      166.64     23.47 o 
   1  17   2      199.44      174.28     16.53 o 
   2  17   2        0.94        6.60      9.42 o 
   3  17   2      583.95      599.74     44.04 o 
   4  17   2      151.20      108.06     20.83 o 
   5  17   2      252.99      247.24     31.41 o 
   6  17   2      363.68      414.15     42.26 o 
  -8  18   2       46.24       76.47     17.91 o 
  -7  18   2      394.69      394.99     36.82 o 
  -6  18   2       59.70       25.48     12.36 o 
  -5  18   2      119.11      135.49     16.59 o 
  -4  18   2       72.55       59.88     16.49 o 
  -3  18   2      117.49       95.73     23.41 o 
  -2  18   2      424.64      382.97     25.12 o 
  -1  18   2      154.28      154.46     17.29 o 
   0  18   2      330.44      281.45     21.64 o 
   1  18   2       41.47       35.64      9.09 o 
   2  18   2      401.20      485.50     39.82 o 
   3  18   2       33.80       34.66     13.67 o 
   4  18   2      123.36       95.76     20.69 o 
   5  18   2      358.08      372.43     39.54 o 
   6  18   2      842.55      748.66     56.62 o 
  -8  19   2      268.71      280.80     31.34 o 
  -7  19   2      107.78       92.75     19.06 o 
  -6  19   2       92.82       98.95     19.85 o 
  -5  19   2       36.00       28.37     14.43 o 
  -4  19   2      171.80      168.61     18.47 o 
  -3  19   2       66.33       62.81     12.55 o 
  -2  19   2      209.19      208.50     19.98 o 
  -1  19   2       48.27       46.64     15.87 o 
   0  19   2       13.15        0.62      9.82 o 
   1  19   2      360.24      371.17     24.37 o 
   2  19   2      153.27      165.34     21.54 o 
   3  19   2       22.01       27.35     12.33 o 
   4  19   2      326.32      333.11     35.03 o 
   5  19   2      699.32      752.85     55.79 o 
  -7  20   2       60.61       82.54     19.79 o 
  -6  20   2      281.59      284.43     30.83 o 
  -5  20   2      176.86      176.41     25.88 o 
  -4  20   2      635.31      605.82     33.52 o 
  -3  20   2      221.84      250.71     22.45 o 
  -2  20   2      100.29       83.57     13.36 o 
  -1  20   2      175.03      197.28     19.84 o 
   0  20   2      411.34      356.23     35.59 o 
   1  20   2      568.92      538.53     30.03 o 
   2  20   2       35.42       62.29     11.94 o 
   3  20   2      174.55      175.64     26.60 o 
   4  20   2       30.24       38.79     16.65 o 
   5  20   2      398.37      337.89     38.79 o 
  -7  21   2       40.54       32.58     14.60 o 
  -6  21   2       71.19       57.37     16.04 o 
  -5  21   2       91.86       89.13     20.68 o 
  -4  21   2        7.99       -3.94      9.39 o 
  -3  21   2      136.29      139.62     17.99 o 
  -2  21   2      607.55      585.15     33.47 o 
  -1  21   2       15.48       40.75     11.91 o 
   0  21   2     1269.84     1263.17     65.36 o 
   1  21   2      261.29      310.40     24.42 o 
   2  21   2      843.53      812.69     37.48 o 
   3  21   2       17.79      -18.99     13.43 o 
   4  21   2      144.49      184.21     29.25 o 
  -7  22   2      106.94      147.97     23.32 o 
  -6  22   2        4.46        8.37     10.89 o 
  -5  22   2       24.07       30.07     15.55 o 
  -4  22   2      232.52      245.60     31.73 o 
  -3  22   2      636.80      642.81     49.58 o 
  -2  22   2      386.28      391.50     43.31 o 
  -1  22   2      374.89      353.57     26.97 o 
   0  22   2      381.40      416.06     39.19 o 
   1  22   2      697.86      748.91     80.23 o 
   2  22   2      859.22      871.92     41.02 o 
   3  22   2      287.56      336.57     38.10 o 
  -6  23   2      257.70      333.33     35.35 o 
  -5  23   2      188.21      217.93     30.10 o 
  -4  23   2       19.09        0.85     11.75 o 
  -3  23   2     1139.37     1068.85     64.28 o 
  -2  23   2      210.40      245.35     23.31 o 
  -1  23   2      439.29      447.95     43.58 o 
   0  23   2       41.66       26.24     16.99 o 
   1  23   2     1119.76     1107.81     46.07 o 
   2  23   2     1012.20     1113.69     63.05 o 
  -6  24   2       91.24      112.16     21.91 o 
  -5  24   2       25.71       27.69     15.13 o 
  -4  24   2      157.08      124.96     23.70 o 
  -3  24   2       92.10      111.81     24.37 o 
  -2  24   2      140.04      195.20     30.16 o 
  -1  24   2       35.58       43.46     17.80 o 
   0  24   2     1574.52     1581.32     79.86 o 
   1  24   2     1056.41     1243.76     69.23 o 
   2  24   2      153.45      181.62     28.01 o 
   3  24   2      253.03      240.73     31.78 o 
  -6  25   2      146.16      169.56     27.63 o 
  -5  25   2       28.53        7.50     11.76 o 
  -4  25   2      385.39      317.64     37.45 o 
  -3  25   2       11.62      -15.68     13.29 o 
   2  25   2      249.48      224.06     31.53 o 
  -5  26   2        7.27        3.42     12.57 o 
  -4  26   2      124.53      119.32     24.47 o 
  -3  26   2       44.56       24.22     13.63 o 
  -5  27   2       14.97        6.61     11.32 o 
  -4  27   2      172.92      121.39     24.92 o 
  -4  28   2       43.03       28.99     18.48 o 
  -2 -32   3       41.83       28.99     12.52 o 
  -1 -32   3        2.12       16.66     13.20 o 
   0 -32   3       10.79        3.67     12.23 o 
   1 -32   3       20.78       12.71     18.78 o 
  -4 -31   3       34.78       24.88     11.83 o 
  -3 -31   3        1.17      -14.88     11.93 o 
  -2 -31   3       45.01       37.87     13.57 o 
  -1 -31   3        5.11       25.60     21.19 o 
   0 -31   3      239.31      272.54     26.83 o 
   1 -31   3       37.58        8.27      9.28 o 
   2 -31   3       29.28       -2.11     16.50 o 
  -4 -30   3       20.36       53.07     14.83 o 
  -3 -30   3       18.22       14.24     12.06 o 
  -2 -30   3       37.44       29.11     12.92 o 
  -1 -30   3        9.14        3.93     11.88 o 
   0 -30   3       13.10        6.54      9.80 o 
   1 -30   3      127.79      115.58     18.00 o 
   2 -30   3       90.46       97.26     29.06 o 
   3 -30   3       64.52      112.54     32.63 o 
  -5 -29   3       36.71       53.52     18.14 o 
  -4 -29   3       12.07       27.91     12.76 o 
  -3 -29   3       20.09       16.55     19.08 o 
  -2 -29   3        6.41       -3.54     10.84 o 
  -1 -29   3      360.11      338.90     29.52 o 
   0 -29   3      120.80      128.62     18.84 o 
   1 -29   3       67.32       64.43     18.93 o 
   2 -29   3      131.27      144.44     32.46 o 
   3 -29   3      145.80      127.51     32.16 o 
  -6 -28   3      122.96      107.41     22.11 o 
  -5 -28   3       90.24      120.86     25.01 o 
  -4 -28   3       54.95       80.04     19.89 o 
  -3 -28   3       27.68        1.53     10.25 o 
  -2 -28   3       53.04       55.19     13.57 o 
  -1 -28   3      142.84      145.42     52.10 o 
   0 -28   3       55.10       49.65     18.00 o 
   1 -28   3      145.25      155.04     19.07 o 
   2 -28   3       54.34       28.82     34.86 o 
   3 -28   3       45.40       50.20     25.25 o 
   4 -28   3       32.43        3.54     19.83 o 
  -6 -27   3       25.63       40.54     16.21 o 
  -5 -27   3      258.45      290.80     34.05 o 
  -4 -27   3      387.89      363.79     39.45 o 
  -3 -27   3      299.37      238.88     32.95 o 
  -2 -27   3       45.31       54.13     13.73 o 
  -1 -27   3      191.80      174.03     21.62 o 
   0 -27   3      373.08      363.72     28.63 o 
   1 -27   3       70.26       49.99     12.46 o 
   2 -27   3       32.30       28.11      9.78 o 
   3 -27   3      170.80      178.06     36.57 o 
   4 -27   3       98.04       82.37     29.13 o 
   5 -27   3       10.62       46.68     28.01 o 
  -6 -26   3        4.36      -15.31     10.21 o 
  -5 -26   3       64.48       56.33     16.34 o 
  -4 -26   3      183.69      219.31     31.92 o 
  -3 -26   3       42.15       32.35     15.21 o 
  -2 -26   3        9.07       12.43     21.86 o 
  -1 -26   3      935.20      892.84     81.65 o 
   0 -26   3       70.77       80.49     19.92 o 
   1 -26   3      137.95      117.63     16.89 o 
   2 -26   3      165.69      145.68     16.12 o 
   3 -26   3       29.06       25.60      7.02 o 
   4 -26   3       34.17       40.48     20.98 o 
   5 -26   3       78.83       77.94     26.39 o 
  -6 -25   3       20.81       13.87     12.58 o 
  -5 -25   3       82.29       97.38     17.41 o 
  -4 -25   3       27.05       34.52     15.76 o 
  -3 -25   3       87.89       84.10     20.79 o 
  -2 -25   3       61.73       41.28     16.75 o 
  -1 -25   3      453.17      404.03     93.88 o 
   0 -25   3      790.74      756.17     38.76 o 
   1 -25   3      169.27      129.73     16.91 o 
   2 -25   3      209.62      243.72     27.51 o 
   3 -25   3       83.07       90.57     10.61 o 
   4 -25   3      123.20      180.51     36.07 o 
   5 -25   3      109.33      105.94     31.05 o 
   6 -25   3       19.15       61.98     26.07 o 
  -7 -24   3       84.14       43.70     23.95 o 
  -6 -24   3       30.46       28.81     11.74 o 
  -5 -24   3       34.46       14.23     25.51 o 
  -4 -24   3       88.80      144.08     25.19 o 
  -3 -24   3       28.55       32.46     13.95 o 
  -2 -24   3      384.73      447.62     42.77 o 
  -1 -24   3      365.71      351.36     27.62 o 
   0 -24   3      203.57      201.37     20.89 o 
   1 -24   3      846.93      851.89     52.45 o 
   2 -24   3      148.17      133.68     14.92 o 
   3 -24   3      165.31      155.79     18.12 o 
   4 -24   3       30.62       33.85     21.48 o 
   5 -24   3       33.24        7.76     19.14 o 
   6 -24   3       52.70      126.23     34.95 o 
  -7 -23   3      219.05      203.98     36.99 o 
  -6 -23   3       80.82       67.87     14.80 o 
  -5 -23   3       20.41       20.82     16.16 o 
  -4 -23   3      653.98      719.09     45.95 o 
  -3 -23   3      432.88      392.94     38.66 o 
  -2 -23   3        3.30       -7.54     13.36 o 
  -1 -23   3     1140.48     1074.30     64.76 o 
   0 -23   3      690.42      710.66     36.26 o 
   1 -23   3     1536.53     1542.91     80.03 o 
   2 -23   3       98.27      113.56     20.55 o 
   3 -23   3       47.12       36.00     21.31 o 
   4 -23   3      167.72      133.89     30.10 o 
   5 -23   3      107.60      130.25     31.22 o 
   6 -23   3       53.06       40.82     22.61 o 
  -7 -22   3       14.56       -3.52     19.42 o 
  -6 -22   3      142.95      172.36     28.36 o 
  -5 -22   3      490.53      456.44     30.59 o 
  -4 -22   3        1.42       15.73     15.80 o 
  -3 -22   3     1226.19     1235.77     65.48 o 
  -2 -22   3      197.62      208.64     29.00 o 
  -1 -22   3      573.02      544.35     45.48 o 
   0 -22   3        1.15        6.83      9.12 o 
   1 -22   3      689.26      739.34     37.35 o 
   2 -22   3       56.63       39.76      8.59 o 
   3 -22   3       49.84       45.76      6.72 o 
   4 -22   3      278.65      392.43     48.18 o 
   5 -22   3        4.98       64.58     27.49 o 
   6 -22   3        4.05       -6.35     19.43 o 
   7 -22   3       17.49       -5.22     17.35 o 
  -8 -21   3       16.49        2.11     17.32 o 
  -7 -21   3       52.30       66.32     23.45 o 
  -6 -21   3       56.17       71.53     18.34 o 
  -5 -21   3      211.89      172.39     19.62 o 
  -4 -21   3      856.18      855.74     40.39 o 
  -3 -21   3     1960.64     1912.74     99.26 o 
  -2 -21   3      143.22      134.78     23.19 o 
  -1 -21   3      783.28      789.17     52.84 o 
   0 -21   3      130.32      120.62     15.67 o 
   1 -21   3      104.88       99.30     13.48 o 
   2 -21   3      353.05      367.86     34.91 o 
   3 -21   3       75.34       70.90     30.13 o 
   4 -21   3       95.46      114.34     29.95 o 
   5 -21   3       35.02       51.98     21.35 o 
   6 -21   3      153.03      131.09     34.37 o 
   7 -21   3      228.93      251.78     45.36 o 
  -8 -20   3       32.35       22.36     19.51 o 
  -7 -20   3      351.15      414.41     48.66 o 
  -6 -20   3      169.97      184.71     19.81 o 
  -5 -20   3      149.17      129.06     17.20 o 
  -4 -20   3       65.53       56.06     13.73 o 
  -3 -20   3      464.98      493.04     30.06 o 
  -2 -20   3      404.67      378.10     36.90 o 
  -1 -20   3      395.89      418.30     38.48 o 
   0 -20   3      169.57      159.97     26.39 o 
   1 -20   3       24.49       22.22      9.04 o 
   2 -20   3      834.42      805.43     29.58 o 
   3 -20   3      485.10      407.81     61.95 o 
   4 -20   3       34.18       56.59     23.34 o 
   5 -20   3      151.49      212.74     38.73 o 
   6 -20   3       67.30       47.22     23.08 o 
   7 -20   3      270.60      300.89     47.53 o 
   8 -20   3       93.26       97.24     29.18 o 
  -8 -19   3      276.41      237.95     41.06 o 
  -7 -19   3      202.16      165.68     32.62 o 
  -6 -19   3       77.33       87.84     14.81 o 
  -5 -19   3      396.48      371.07     26.51 o 
  -4 -19   3      550.12      578.43     32.16 o 
  -3 -19   3      172.50      170.61     25.10 o 
  -2 -19   3       51.86       48.93     15.99 o 
  -1 -19   3      297.30      286.03     31.50 o 
   0 -19   3      256.35      280.11     32.98 o 
   1 -19   3      173.92      140.98     14.71 o 
   2 -19   3       58.78       50.30      8.26 o 
   3 -19   3      830.79      774.28     60.40 o 
   4 -19   3      171.41      163.42     31.20 o 
   5 -19   3      276.47      233.61     38.60 o 
   6 -19   3       63.23      103.55     29.88 o 
   7 -19   3       14.50      -11.45     22.22 o 
   8 -19   3       29.43       13.57     19.69 o 
  -9 -18   3       40.18       41.95     20.43 o 
  -8 -18   3        9.87       21.46     19.70 o 
  -7 -18   3       99.35       81.74     24.29 o 
  -6 -18   3      783.41      847.07     65.62 o 
  -5 -18   3      159.08      210.14     20.07 o 
  -4 -18   3       48.23       39.88     11.06 o 
  -3 -18   3       63.07       67.42     12.63 o 
  -2 -18   3        5.86       10.38      8.10 o 
  -1 -18   3      256.32      232.62     28.00 o 
   0 -18   3        1.30       14.01     13.25 o 
   1 -18   3      339.86      332.94     25.63 o 
   2 -18   3      136.52      125.71     11.82 o 
   3 -18   3      164.45      145.17     27.49 o 
   4 -18   3      188.68      245.57     36.89 o 
   5 -18   3      707.91      646.30     60.07 o 
   6 -18   3      374.04      476.69     54.82 o 
   7 -18   3      576.49      596.80     62.35 o 
   8 -18   3       43.08       35.14     26.41 o 
  -9 -17   3       64.24      106.03     28.70 o 
  -8 -17   3       55.90       83.19     24.60 o 
  -7 -17   3      814.36      765.29     63.51 o 
  -6 -17   3      190.09      245.58     35.62 o 
  -5 -17   3       52.47       54.34     21.45 o 
  -4 -17   3      102.11       89.47     13.87 o 
  -3 -17   3      183.98      186.93     18.01 o 
  -2 -17   3       51.93       51.61     10.33 o 
  -1 -17   3      203.99      136.39     21.39 o 
   0 -17   3      399.10      368.90     35.16 o 
   1 -17   3      408.89      431.91     53.16 o 
   2 -17   3       70.34       72.51      8.64 o 
   3 -17   3       87.09       84.39     22.98 o 
   4 -17   3      754.20      744.63     59.77 o 
   5 -17   3      204.89      197.97     35.04 o 
   6 -17   3      255.32      244.52     40.81 o 
   7 -17   3      791.31      801.17     71.46 o 
   8 -17   3       33.38       36.46     21.74 o 
  -9 -16   3        4.68       32.59     22.74 o 
  -8 -16   3       86.08       85.33     25.09 o 
  -7 -16   3     1018.91     1054.91     72.52 o 
  -6 -16   3      187.07      215.97     33.69 o 
  -5 -16   3      468.94      479.43     72.57 o 
  -4 -16   3       71.36       58.21     10.75 o 
  -3 -16   3      156.60      165.20     16.73 o 
  -2 -16   3      283.72      305.65     21.70 o 
  -1 -16   3      730.02      715.52     45.40 o 
   0 -16   3       44.02       43.00     12.95 o 
   1 -16   3      157.91      149.65     23.74 o 
   2 -16   3      352.37      325.67     17.55 o 
   3 -16   3      432.56      455.14     44.12 o 
   4 -16   3       78.23      114.18     28.19 o 
   5 -16   3      121.43      115.32     26.82 o 
   6 -16   3       57.47       34.61     17.29 o 
   7 -16   3      224.25      219.55     38.37 o 
   8 -16   3       32.25       14.64     19.61 o 
   9 -16   3       52.10      102.57     33.64 o 
  -9 -15   3       70.57       74.92     27.50 o 
  -8 -15   3       25.93       48.67     19.00 o 
  -7 -15   3       30.84       24.77     19.39 o 
  -6 -15   3      453.85      451.67     46.59 o 
  -5 -15   3      378.92      365.84     24.38 o 
  -4 -15   3      172.94      163.70     16.89 o 
  -3 -15   3       13.33       53.48     13.98 o 
  -2 -15   3      748.79      754.07     32.42 o 
  -1 -15   3      165.95      172.10     15.67 o 
   0 -15   3      408.89      378.68     34.35 o 
   1 -15   3      851.66      858.97     52.39 o 
   2 -15   3      226.44      190.97     13.35 o 
   3 -15   3       74.14      118.01     26.03 o 
   4 -15   3      174.50      192.70     30.34 o 
   5 -15   3      376.65      390.64     43.90 o 
   6 -15   3      228.70      291.94     41.17 o 
   7 -15   3      108.04      119.16     33.91 o 
   8 -15   3      157.91      175.32     35.84 o 
   9 -15   3       43.69       44.78     21.32 o 
  -9 -14   3        1.84      -17.36     17.69 o 
  -8 -14   3       57.55       58.95     21.61 o 
  -7 -14   3      667.60      643.15     56.02 o 
  -6 -14   3      257.72      274.79     35.41 o 
  -5 -14   3      399.41      409.99     25.69 o 
  -4 -14   3       77.75       65.30     14.39 o 
  -3 -14   3      337.80      383.10     23.46 o 
  -2 -14   3       15.87        8.37      6.96 o 
  -1 -14   3      127.94      151.19     36.84 o 
   0 -14   3       36.99       45.05     15.91 o 
   1 -14   3       31.06       45.06     15.40 o 
   2 -14   3      131.23      113.82     20.19 o 
   3 -14   3      368.88      368.49     38.14 o 
   4 -14   3      137.42      147.96     27.32 o 
   5 -14   3      316.04      320.98     40.20 o 
   6 -14   3      173.60      152.42     31.50 o 
   7 -14   3       30.52       47.70     19.85 o 
   8 -14   3       87.56      109.14     21.01 o 
   9 -14   3       51.12       61.37     16.48 o 
 -10 -13   3       51.05      103.41     29.44 o 
  -9 -13   3      352.06      336.34     45.76 o 
  -8 -13   3       34.58       26.19     19.18 o 
  -7 -13   3       70.68       61.64     20.64 o 
  -6 -13   3       34.33       44.13     17.93 o 
  -5 -13   3     1567.72     1621.55     48.82 o 
  -4 -13   3       41.78       41.30     10.27 o 
  -3 -13   3      924.69      942.40     35.07 o 
  -2 -13   3      231.39      240.93     18.27 o 
  -1 -13   3      832.91      887.05     31.92 o 
   0 -13   3      371.24      355.40     31.81 o 
   1 -13   3      127.99      158.00     22.78 o 
   2 -13   3      267.45      252.07     32.62 o 
   3 -13   3      160.82      158.77     26.43 o 
   4 -13   3        2.33       14.60     14.52 o 
   5 -13   3       53.78       34.44     16.31 o 
   6 -13   3       14.73       15.05     13.55 o 
   7 -13   3       38.99       37.10     10.91 o 
   8 -13   3       22.87       29.72     11.18 o 
   9 -13   3      234.83      261.79     27.08 o 
 -10 -12   3       27.67       21.27     20.22 o 
  -9 -12   3       70.34       95.13     27.66 o 
  -8 -12   3       43.25       11.70     15.35 o 
  -7 -12   3     1563.62     1430.62     80.35 o 
  -6 -12   3      469.69      460.86     44.36 o 
  -5 -12   3      535.38      567.15     29.10 o 
  -4 -12   3       82.24       92.16     12.69 o 
  -3 -12   3     1127.38     1176.38     38.40 o 
  -2 -12   3     1273.40     1237.68     38.45 o 
  -1 -12   3      594.96      547.08     24.69 o 
   0 -12   3      542.84      585.19     38.73 o 
   1 -12   3      311.30      335.69     31.20 o 
   2 -12   3      193.97      153.64      8.96 o 
   3 -12   3        2.45       61.19     19.86 o 
   4 -12   3      307.68      346.35     37.23 o 
   5 -12   3      213.93      193.02     31.10 o 
   6 -12   3       30.21       52.93     21.36 o 
   7 -12   3      112.45      129.36     17.62 o 
   8 -12   3       22.29       14.53     14.54 o 
   9 -12   3       39.58       31.22     12.88 o 
 -10 -11   3       97.78       99.13     29.95 o 
  -9 -11   3       86.53      102.08     27.98 o 
  -8 -11   3      230.84      243.34     37.17 o 
  -7 -11   3      960.95      988.30     66.48 o 
  -6 -11   3      148.51      152.43     27.28 o 
  -5 -11   3      546.79      605.97     46.68 o 
  -4 -11   3      152.18      147.02     14.95 o 
  -3 -11   3      417.31      401.31     22.55 o 
  -2 -11   3      374.81      368.65     26.46 o 
  -1 -11   3      340.70      392.05     22.32 o 
   0 -11   3      369.17      408.36     32.17 o 
   1 -11   3     1425.60     1581.85     63.06 o 
   2 -11   3      334.37      380.84     34.54 o 
   3 -11   3      218.88      276.66     30.79 o 
   4 -11   3       80.57       91.40     20.63 o 
   5 -11   3       57.32       44.90     16.60 o 
   6 -11   3      129.64      147.29     17.65 o 
   7 -11   3      197.36      183.40     19.79 o 
   8 -11   3       77.65       55.94     12.82 o 
   9 -11   3      138.75      117.52     18.58 o 
 -10 -10   3       33.27       26.25     21.14 o 
  -9 -10   3       45.49       25.87     20.07 o 
  -8 -10   3      185.30      207.70     33.38 o 
  -7 -10   3      416.94      416.57     43.99 o 
  -6 -10   3      195.48      197.85     29.61 o 
  -5 -10   3      323.64      325.21     34.70 o 
  -4 -10   3       53.97       60.11      9.96 o 
  -3 -10   3      206.96      216.59     16.53 o 
  -2 -10   3      425.56      400.76     21.39 o 
  -1 -10   3      538.47      552.43     23.34 o 
   0 -10   3       41.44       37.14      7.79 o 
   1 -10   3      387.09      412.70     32.69 o 
   2 -10   3      457.22      462.58     36.30 o 
   3 -10   3      722.25      810.83     50.03 o 
   4 -10   3       71.77       82.51     21.09 o 
   5 -10   3      249.66      270.38     34.25 o 
   6 -10   3        4.27        2.44      7.95 o 
   7 -10   3      169.26      174.71     30.93 o 
   8 -10   3       12.17       -3.88      8.08 o 
   9 -10   3       27.49       29.39     20.10 o 
  10 -10   3        8.42        3.68     11.50 o 
 -10  -9   3        1.49      -10.98     22.00 o 
  -9  -9   3       47.96      100.63     27.81 o 
  -8  -9   3      128.33      124.58     27.68 o 
  -7  -9   3     1075.59     1109.22     69.36 o 
  -6  -9   3       30.40        2.50     13.20 o 
  -5  -9   3        4.00       -5.81     10.71 o 
  -4  -9   3      156.46      175.05     15.82 o 
  -3  -9   3      611.72      685.84     27.94 o 
  -2  -9   3        3.00        9.72      6.15 o 
  -1  -9   3     2097.03     2235.47     99.18 o 
   0  -9   3      511.70      456.48     37.47 o 
   1  -9   3      732.41      816.65     43.07 o 
   2  -9   3      255.64      292.90     28.80 o 
   3  -9   3     1015.83     1110.80     56.34 o 
   4  -9   3      108.92      106.35     20.88 o 
   5  -9   3      474.62      478.19     29.52 o 
   6  -9   3      147.14      157.21     16.61 o 
   7  -9   3      192.23      208.40     19.67 o 
   8  -9   3       24.23       16.69     10.08 o 
   9  -9   3       49.43       33.58     11.69 o 
  10  -9   3      138.56      153.49     20.95 o 
 -10  -8   3        0.79        6.95     19.42 o 
  -9  -8   3      450.45      463.03     50.44 o 
  -8  -8   3        6.24       -5.84     15.48 o 
  -7  -8   3       31.40       29.68     17.44 o 
  -6  -8   3       70.17       75.38     20.98 o 
  -5  -8   3     1645.44     1718.35     74.28 o 
  -4  -8   3       69.06       63.57     10.09 o 
  -3  -8   3      979.34     1055.13     33.31 o 
  -2  -8   3      213.58      206.80     15.04 o 
  -1  -8   3      216.30      215.61     26.74 o 
   0  -8   3      600.72      553.06     21.29 o 
   1  -8   3       56.89       63.15      9.44 o 
   2  -8   3      725.03      815.68     44.84 o 
   3  -8   3      875.32      970.66     51.24 o 
   4  -8   3       38.49       55.03     16.21 o 
   5  -8   3      346.18      365.52     22.21 o 
   6  -8   3       55.81       57.97     28.45 o 
   7  -8   3       30.92       41.39     18.90 o 
   8  -8   3       61.84       56.26     13.14 o 
   9  -8   3      259.50      275.27     24.93 o 
  10  -8   3       16.24        7.38      9.99 o 
 -10  -7   3       42.24       39.45     23.47 o 
  -9  -7   3      206.29      188.54     34.34 o 
  -8  -7   3       45.19       55.13     20.46 o 
  -7  -7   3       93.66       86.47     22.26 o 
  -6  -7   3        9.81       -2.30     13.02 o 
  -5  -7   3      664.96      700.84     47.88 o 
  -4  -7   3      237.42      223.66     17.13 o 
  -3  -7   3     1254.03     1333.92     36.92 o 
  -2  -7   3      104.81      110.68     11.54 o 
  -1  -7   3     1009.42      965.73     27.95 o 
   0  -7   3        2.41        6.53      5.62 o 
   1  -7   3     1164.09     1106.02     23.00 o 
   2  -7   3      472.95      480.71     33.23 o 
   3  -7   3     1145.42     1259.20     56.53 o 
   4  -7   3       97.44       85.90     18.73 o 
   5  -7   3      111.50      111.29     12.88 o 
   6  -7   3       61.18       77.98     12.53 o 
   7  -7   3      835.68      782.95     35.67 o 
   8  -7   3       53.69       61.41     13.48 o 
   9  -7   3       11.76        6.92      9.10 o 
  10  -7   3      124.78      138.59     21.37 o 
 -11  -6   3       31.57      -13.24     18.59 o 
 -10  -6   3       45.90       57.39     23.97 o 
  -9  -6   3       78.67       62.61     23.11 o 
  -8  -6   3        3.34       15.64     15.14 o 
  -7  -6   3      532.20      569.64     49.17 o 
  -6  -6   3      107.53      138.58     25.75 o 
  -5  -6   3      632.55      674.18     46.67 o 
  -4  -6   3       56.91       57.32     14.83 o 
  -3  -6   3      495.86      555.01     23.79 o 
  -2  -6   3       80.74       66.58     10.53 o 
  -1  -6   3      257.75      272.44     15.12 o 
   0  -6   3     1138.79     1029.51     19.86 o 
   1  -6   3     2663.58     2753.72     51.68 o 
   2  -6   3      251.97      208.70     13.14 o 
   3  -6   3     2134.79     2335.10     74.12 o 
   4  -6   3      205.66      176.65     13.94 o 
   5  -6   3      679.52      639.94     26.83 o 
   6  -6   3       18.03       13.48      6.93 o 
   7  -6   3      453.60      532.39     28.99 o 
   8  -6   3      341.13      373.77     26.07 o 
   9  -6   3      207.90      204.73     21.36 o 
  10  -6   3       92.17       87.27     15.61 o 
 -11  -5   3        6.51       41.19     26.61 o 
 -10  -5   3       47.41       42.98     21.64 o 
  -9  -5   3      143.53      147.22     31.99 o 
  -8  -5   3       50.38       54.35     22.90 o 
  -7  -5   3      814.06      760.73     55.98 o 
  -6  -5   3      159.40      164.19     27.50 o 
  -5  -5   3      650.52      667.30     46.20 o 
  -4  -5   3        9.67        5.05      9.74 o 
  -3  -5   3      567.42      577.16     24.00 o 
  -2  -5   3      132.01      127.79     11.89 o 
  -1  -5   3       43.42       41.36      7.61 o 
   0  -5   3      891.90      802.82     17.37 o 
   1  -5   3     5166.12     5391.23     51.73 o 
   2  -5   3      477.46      415.68     14.33 o 
   3  -5   3      251.61      312.37     27.66 o 
   4  -5   3      490.95      515.60     22.32 o 
   5  -5   3      210.96      229.53     16.09 o 
   6  -5   3        0.94        6.05      6.94 o 
   7  -5   3       11.27       16.63      8.40 o 
   8  -5   3      493.61      499.07     29.73 o 
   9  -5   3      191.70      198.89     20.58 o 
  10  -5   3       22.86       25.20     32.36 o 
 -11  -4   3       44.20       37.01     22.48 o 
 -10  -4   3       32.45        4.97     17.64 o 
  -9  -4   3     1058.31      841.16     66.42 o 
  -8  -4   3      205.80      218.95     34.35 o 
  -7  -4   3      137.81      133.03     24.17 o 
  -6  -4   3      155.33      127.43     24.49 o 
  -5  -4   3     1941.58     2155.02     80.62 o 
  -4  -4   3       21.69       32.69     12.17 o 
  -3  -4   3       30.09       43.49     10.70 o 
  -2  -4   3      405.82      369.77     18.14 o 
  -1  -4   3     2271.81     2321.73     36.29 o 
   0  -4   3     1387.13     1283.93     21.33 o 
   1  -4   3      419.06      427.79     15.06 o 
   2  -4   3      146.88      134.40      9.08 o 
   3  -4   3     1518.53     1463.15     54.64 o 
   4  -4   3      481.60      473.81     20.23 o 
   5  -4   3       36.92       50.96      8.65 o 
   6  -4   3       35.22       32.20      8.51 o 
   7  -4   3        7.77        8.87      7.59 o 
   8  -4   3      752.55      792.45     36.28 o 
   9  -4   3       31.42       25.81      9.58 o 
  10  -4   3       22.63       26.44     11.56 o 
 -11  -3   3      105.27      100.94     31.44 o 
 -10  -3   3       40.55       34.57     22.52 o 
  -9  -3   3      313.43      313.53     42.18 o 
  -8  -3   3      128.86       93.25     26.04 o 
  -7  -3   3      274.69      255.03     34.74 o 
  -6  -3   3       25.83       14.56     12.65 o 
  -5  -3   3     1978.09     2166.58     80.51 o 
  -4  -3   3      181.09      172.54     22.83 o 
  -3  -3   3      298.66      327.05     27.20 o 
  -2  -3   3      430.05      467.81     19.91 o 
  -1  -3   3     7695.36     7703.43    144.90 o 
   0  -3   3     1052.16      987.95     19.65 o 
   1  -3   3      181.56      203.72      6.68 o 
   2  -3   3        4.21        4.65      3.83 o 
   3  -3   3      684.79      634.17     35.58 o 
   4  -3   3       38.97       50.88      7.49 o 
   5  -3   3     1366.59     1474.30     36.90 o 
   6  -3   3       40.09       35.19     14.85 o 
   7  -3   3      244.40      283.48     20.17 o 
   8  -3   3      111.63      123.39     15.49 o 
   9  -3   3      132.44      122.34     23.96 o 
  10  -3   3       57.77       61.33     13.23 o 
 -11  -2   3       21.29       48.92     26.58 o 
 -10  -2   3        5.04        1.40     17.88 o 
  -9  -2   3       67.70       54.56     22.74 o 
  -8  -2   3      162.80      167.91     31.88 o 
  -7  -2   3     2363.25     2413.77     98.41 o 
  -6  -2   3       94.18       78.87     20.75 o 
  -5  -2   3     4232.22     4599.87    117.04 o 
  -4  -2   3      480.87      541.75     38.34 o 
  -3  -2   3     2684.43     2778.19     75.40 o 
  -2  -2   3       55.38       59.66      9.15 o 
  -1  -2   3    15843.91    15753.62     98.66 o 
   0  -2   3     1341.08     1247.03     20.45 o 
   1  -2   3     3756.30     3719.75     44.49 o 
   2  -2   3      358.40      304.72     14.24 o 
   3  -2   3     5311.60     5721.67     98.37 o 
   4  -2   3      192.35      178.98     11.55 o 
   5  -2   3      564.51      574.80     27.16 o 
   6  -2   3       24.80       23.59      7.04 o 
   7  -2   3       82.24       95.23     18.61 o 
   8  -2   3      233.34      215.59     34.11 o 
   9  -2   3      370.23      355.92     25.44 o 
  10  -2   3       33.63       33.40     15.71 o 
 -11  -1   3       40.44       45.72     21.06 o 
 -10  -1   3        3.58      -12.31     19.87 o 
  -9  -1   3      698.43      570.94     55.63 o 
  -8  -1   3        5.65       16.00     17.18 o 
  -7  -1   3      362.28      367.18     39.99 o 
  -6  -1   3      138.02      103.96     21.81 o 
  -5  -1   3     8570.88     8874.19    161.87 o 
  -4  -1   3       32.94       46.07     13.70 o 
  -3  -1   3     1397.04     1456.86     55.08 o 
  -2  -1   3      110.11      115.24     10.67 o 
  -1  -1   3     4315.33     4388.17     51.47 o 
   0  -1   3     4068.40     3831.42     35.68 o 
   1  -1   3    11393.18    11431.73     78.59 o 
   2  -1   3       52.21       57.18      7.47 o 
   3  -1   3     1896.35     2010.82     51.43 o 
   4  -1   3      151.63      165.91     10.51 o 
   5  -1   3       95.92      104.67      9.93 o 
   6  -1   3       18.75       25.11      9.86 o 
   7  -1   3      308.09      325.76     20.59 o 
   8  -1   3       51.65       45.02     14.25 o 
   9  -1   3       76.52       61.16     11.99 o 
  10  -1   3       13.17       25.73     11.57 o 
 -11   0   3       69.28       58.10     23.27 o 
 -10   0   3       11.94       31.76     22.60 o 
  -9   0   3       51.55       46.20     21.54 o 
  -8   0   3        5.85      -17.38     15.55 o 
  -7   0   3     3580.72     3665.02    120.88 o 
  -6   0   3       44.43       37.35     16.00 o 
  -5   0   3      148.70      102.01     19.79 o 
  -4   0   3      350.35      348.37     30.78 o 
  -3   0   3     1507.34     1555.14     57.18 o 
  -2   0   3      315.64      301.90     24.16 o 
  -1   0   3     1898.92     1863.41     47.08 o 
   0   0   3      300.37      302.84     19.50 o 
   1   0   3        9.83       19.27      5.02 o 
   2   0   3       22.26       28.74     15.66 o 
   3   0   3     1374.49     1350.69     20.97 o 
   4   0   3       25.24       13.94      7.18 o 
   5   0   3      150.00      154.64     11.54 o 
   6   0   3      206.52      221.08     15.49 o 
   7   0   3      176.57      181.72     18.13 o 
   8   0   3       67.28       67.56     11.45 o 
   9   0   3       25.72       29.64      9.59 o 
  10   0   3        1.00       -9.85      8.96 o 
 -11   1   3       40.33       37.05     18.38 o 
 -10   1   3        3.59      -18.45     21.06 o 
  -9   1   3      697.06      679.43     60.39 o 
  -8   1   3        5.66       -6.58      9.77 o 
  -7   1   3      362.67      376.63     41.90 o 
  -6   1   3      138.10      143.36     16.11 o 
  -5   1   3     8569.32     8964.37    170.34 o 
  -4   1   3       32.96       29.12     12.85 o 
  -1   1   3     4313.87     4351.82     69.68 o 
   0   1   3     4068.33     3907.93     64.09 o 
   1   1   3    11393.62    11330.36     78.48 o 
   2   1   3       52.25       48.86      3.96 o 
   3   1   3     1897.47     2009.05     25.52 o 
   4   1   3      151.71      136.33      8.72 o 
   5   1   3       95.75      114.02      9.70 o 
   6   1   3       18.74       12.22      5.78 o 
   7   1   3      306.97      310.64     19.18 o 
   8   1   3       51.70       35.50      8.79 o 
   9   1   3       76.62       69.18     11.67 o 
  10   1   3       13.12        1.52     17.39 o 
 -11   2   3       21.24       16.03     20.63 o 
 -10   2   3        5.06      -17.16     22.98 o 
  -9   2   3       67.72       65.28     25.62 o 
  -8   2   3      162.83      160.55     19.39 o 
  -7   2   3     2364.99     2380.92     63.88 o 
  -6   2   3       93.92       76.68     23.22 o 
  -5   2   3     4234.55     4601.79     76.98 o 
   0   2   3     1341.67     1203.29     34.47 o 
   1   2   3     3758.95     3881.57     45.27 o 
   2   2   3      357.69      310.20      9.59 o 
   3   2   3     5312.07     5601.10    146.36 o 
   4   2   3      192.51      172.60      7.97 o 
   5   2   3      563.32      583.10     20.16 o 
   6   2   3       24.66       18.16      6.16 o 
   7   2   3       82.42       85.74     11.26 o 
   8   2   3      233.50      220.08     17.75 o 
   9   2   3      369.88      417.38     44.89 o 
  10   2   3       33.62       33.62     14.29 o 
 -11   3   3      105.39       93.79     27.52 o 
 -10   3   3       40.66       50.61     25.23 o 
  -9   3   3      313.05      319.64     44.83 o 
  -8   3   3      128.77      132.07     26.69 o 
  -7   3   3      274.76      268.68     22.36 o 
  -6   3   3       25.74       24.79      9.59 o 
  -5   3   3     1976.70     2006.45     67.37 o 
  -1   3   3     7695.43     7634.91     96.29 o 
   0   3   3     1051.47      985.17     34.37 o 
   1   3   3      182.85      184.59      7.33 o 
   2   3   3        4.22        1.97      2.89 o 
   3   3   3      684.97      693.44     11.97 o 
   4   3   3       38.94       30.07      4.17 o 
   5   3   3     1366.49     1430.11     30.24 o 
   6   3   3       40.06       46.17      7.56 o 
   7   3   3      244.82      269.52     17.45 o 
   8   3   3      111.96      111.24     13.46 o 
   9   3   3      132.27      114.46     14.01 o 
 -11   4   3       43.96       37.44     21.23 o 
 -10   4   3       32.58       70.85     25.69 o 
  -9   4   3     1058.01      997.94     74.21 o 
  -8   4   3      206.04      216.10     22.18 o 
  -7   4   3      137.44      103.92     39.52 o 
  -6   4   3      155.26      146.96     25.10 o 
  -5   4   3     1944.08     2196.59     71.10 o 
  -4   4   3       21.70       30.07     10.75 o 
  -1   4   3     2275.61     2322.66     54.25 o 
   0   4   3     1387.02     1308.18     34.42 o 
   1   4   3      418.90      462.88     16.32 o 
   2   4   3      147.31      156.20      7.40 o 
   3   4   3     1518.57     1470.22     42.24 o 
   4   4   3      481.63      462.94     14.15 o 
   5   4   3       36.79       46.50      5.41 o 
   6   4   3       35.32       27.84      5.68 o 
   7   4   3        7.80        5.19      6.39 o 
   8   4   3      752.48      856.80     74.67 o 
   9   4   3       31.43       14.61      7.70 o 
 -11   5   3        6.48       -0.75     21.68 o 
 -10   5   3       47.55       60.21     25.19 o 
  -9   5   3      143.03      135.63     19.44 o 
  -8   5   3       50.26       61.03     15.05 o 
  -7   5   3      814.89      759.82     46.09 o 
  -6   5   3      159.44      177.64     22.80 o 
  -5   5   3      650.95      730.84     41.63 o 
  -4   5   3        9.68       12.27      8.60 o 
  -1   5   3       43.19       32.10      8.40 o 
   0   5   3      891.43      752.92     27.78 o 
   1   5   3     5165.70     5254.44     57.10 o 
   2   5   3      477.22      438.59     10.88 o 
   3   5   3      251.86      267.93     16.91 o 
   4   5   3      491.13      494.72     24.93 o 
   5   5   3      211.05      247.41     10.87 o 
   6   5   3        0.93       -0.05      3.88 o 
   7   5   3       11.41       16.10      6.66 o 
   8   5   3      493.36      573.87     26.78 o 
   9   5   3      191.32      191.57     16.85 o 
 -11   6   3       31.32       21.24     23.64 o 
 -10   6   3       45.98       37.85     24.29 o 
  -9   6   3       78.74      127.91     25.67 o 
  -8   6   3        3.33       -2.76      8.75 o 
  -7   6   3      531.71      565.17     32.25 o 
  -6   6   3      107.64      127.09     15.52 o 
  -5   6   3      632.03      659.41     40.17 o 
  -4   6   3       56.99       64.52     14.04 o 
  -1   6   3      257.82      257.54     19.76 o 
   0   6   3     1138.58      967.96     33.01 o 
   1   6   3     2660.94     2763.24     45.66 o 
   2   6   3      251.38      242.94     10.35 o 
   3   6   3     2134.94     2433.30     55.67 o 
   4   6   3      205.54      169.70      9.08 o 
   5   6   3      680.17      630.84     16.55 o 
   6   6   3       17.92       12.00      4.30 o 
   7   6   3      454.59      522.05     37.65 o 
   8   6   3      341.10      370.40     20.91 o 
   9   6   3      207.99      191.89     16.98 o 
 -10   7   3       42.34       63.21     23.41 o 
  -9   7   3      206.11      228.06     23.75 o 
  -8   7   3       45.27       47.09     15.15 o 
  -7   7   3       93.68      133.05     22.08 o 
  -6   7   3        9.83        5.62      7.18 o 
  -5   7   3      665.53      662.57     40.54 o 
  -4   7   3      237.95      238.97     23.66 o 
  -3   7   3     1255.37     1372.64     53.04 o 
  -1   7   3     1011.04      985.36     38.54 o 
   0   7   3        2.40        2.90      5.98 o 
   1   7   3     1162.38     1150.78     32.39 o 
   2   7   3      473.47      474.52     15.52 o 
   3   7   3     1145.57     1287.32     42.90 o 
   4   7   3       97.43      104.87     14.54 o 
   5   7   3      111.69      108.51     13.19 o 
   6   7   3       61.18       63.32      7.55 o 
   7   7   3      835.67      771.90     34.14 o 
   8   7   3       53.78       48.59      9.04 o 
   9   7   3       11.74       -1.50      6.04 o 
 -10   8   3        0.79       13.23     18.18 o 
  -9   8   3      450.51      480.22     56.57 o 
  -8   8   3        6.32        7.86      9.49 o 
  -7   8   3       31.76       32.51     11.36 o 
  -6   8   3       70.08       63.79     13.34 o 
  -5   8   3     1645.44     1712.97     64.94 o 
  -4   8   3       69.02       51.50     12.78 o 
  -3   8   3      979.91     1068.38     47.05 o 
  -1   8   3      216.95      208.67     19.27 o 
   0   8   3      600.48      520.45     26.62 o 
   1   8   3       56.89       60.54      9.63 o 
   2   8   3      724.30      724.59     20.77 o 
   3   8   3      875.80      888.99     37.90 o 
   4   8   3       38.54       50.92     11.15 o 
   5   8   3      346.20      339.56     27.78 o 
   6   8   3       55.77       52.71      4.50 o 
   7   8   3       31.04       26.21      4.86 o 
   8   8   3       61.59       57.75      6.13 o 
   9   8   3      259.77      263.43     29.06 o 
 -10   9   3        1.50       -0.71     17.77 o 
  -9   9   3       48.01       77.02     15.93 o 
  -8   9   3      128.04      133.19     22.59 o 
  -7   9   3     1076.28     1125.67     45.51 o 
  -6   9   3       30.44       22.04      8.99 o 
  -5   9   3        3.95        1.59      8.42 o 
  -4   9   3      156.57      133.08     19.42 o 
  -3   9   3      613.95      649.21     38.20 o 
  -2   9   3        2.97       15.47     11.38 o 
  -1   9   3     2096.64     2168.98     61.70 o 
   0   9   3      511.36      443.18     25.92 o 
   1   9   3      734.48      775.56     30.89 o 
   2   9   3      255.60      275.13     14.32 o 
   3   9   3     1015.73     1087.01     43.77 o 
   4   9   3      109.01       97.02     15.30 o 
   6   9   3      146.65      104.15      7.91 o 
   7   9   3      192.17      187.19      8.05 o 
   8   9   3       24.21       22.37      5.58 o 
   9   9   3       49.30       42.44     16.10 o 
 -10  10   3       33.25       37.11     22.94 o 
  -9  10   3       45.53       28.28     10.73 o 
  -8  10   3      185.22      190.24     26.76 o 
  -7  10   3      417.57      434.35     29.16 o 
  -6  10   3      195.66      194.40     19.20 o 
  -5  10   3      323.50      309.19     29.88 o 
  -4  10   3       54.19       68.82     14.97 o 
  -3  10   3      207.21      217.22     23.09 o 
  -2  10   3      425.22      425.45     23.80 o 
  -1  10   3      540.57      559.98     32.44 o 
   0  10   3       41.21       36.81      9.79 o 
   1  10   3      387.74      406.14     24.26 o 
   2  10   3      456.44      481.35     44.59 o 
   3  10   3      723.74      753.34     38.27 o 
   4  10   3       71.58       72.11     15.35 o 
   6  10   3        4.34       14.57     11.34 o 
   7  10   3      168.96      125.24     18.78 o 
   8  10   3       12.18       12.25      4.44 o 
   9  10   3       27.65       50.92     17.08 o 
 -10  11   3       97.74       99.87     27.69 o 
  -9  11   3       86.88       70.73     19.66 o 
  -8  11   3      230.77      221.55     28.99 o 
  -7  11   3      961.24     1021.07     56.74 o 
  -6  11   3      148.56      137.29     16.70 o 
  -5  11   3      546.88      591.87     30.59 o 
  -4  11   3      152.00      111.52     18.15 o 
  -3  11   3      417.54      433.36     32.52 o 
  -2  11   3      375.29      360.86     21.50 o 
  -1  11   3      340.64      332.61     26.38 o 
   0  11   3      369.57      350.15     25.62 o 
   1  11   3     1426.83     1587.52     49.15 o 
   2  11   3      334.51      324.26     21.83 o 
   3  11   3      218.77      291.30     25.35 o 
   6  11   3      129.75      153.25     22.69 o 
   7  11   3      197.60      148.85     25.35 o 
   8  11   3       77.79       90.62     13.81 o 
   9  11   3      138.75      147.24     23.83 o 
 -10  12   3       27.73       35.78     22.80 o 
  -9  12   3       70.42       73.18     19.32 o 
  -8  12   3       43.06       55.31     16.17 o 
  -7  12   3     1562.07     1633.86     73.07 o 
  -6  12   3      469.37      452.49     28.88 o 
  -5  12   3      535.64      569.00     30.25 o 
  -4  12   3       82.42       73.22     15.49 o 
  -3  12   3     1128.49     1171.02     54.41 o 
  -2  12   3     1274.65     1273.37     42.60 o 
  -1  12   3      594.86      541.29     34.51 o 
   0  12   3      542.16      528.40     32.20 o 
   1  12   3      310.78      284.80     22.37 o 
   2  12   3      194.46      219.88     14.71 o 
   5  12   3      214.64      242.62     27.03 o 
   6  12   3       30.29       33.75     15.35 o 
   7  12   3      112.51      159.41     24.54 o 
   8  12   3       22.33       18.17     20.06 o 
   9  12   3       39.41       44.25     15.30 o 
 -10  13   3       50.97       65.24     29.08 o 
  -9  13   3      351.00      333.25     36.95 o 
  -8  13   3       34.46       27.19     14.09 o 
  -7  13   3       70.71       58.92     17.41 o 
  -6  13   3       34.48       27.04     10.23 o 
  -5  13   3     1565.09     1669.93     51.93 o 
  -4  13   3       41.85       52.25     15.34 o 
  -3  13   3      923.62      851.24     47.85 o 
  -2  13   3      231.79      208.06     17.81 o 
  -1  13   3      832.99      926.72     34.46 o 
   0  13   3      370.68      350.71     28.01 o 
   1  13   3      127.95      122.98     16.50 o 
   2  13   3      266.70      281.73     23.69 o 
   4  13   3        2.35       -7.43      8.78 o 
   5  13   3       54.01       70.14     17.41 o 
   6  13   3       14.90       26.41     13.25 o 
   7  13   3       39.40       -0.36     12.34 o 
   8  13   3       22.93       20.72     11.17 o 
   9  13   3      234.57      237.82     30.41 o 
 -10  14   3       22.01      -10.61     20.70 o 
  -9  14   3        1.82       22.59     11.42 o 
  -8  14   3       57.57       74.70     19.25 o 
  -7  14   3      667.11      693.70     48.31 o 
  -6  14   3      257.37      266.81     23.29 o 
  -5  14   3      399.86      381.03     26.30 o 
  -4  14   3       77.72       55.92     11.31 o 
  -3  14   3      336.95      367.26     23.76 o 
  -2  14   3       15.75        9.69      7.32 o 
  -1  14   3      127.43      143.68     14.35 o 
   0  14   3       36.91       25.58     10.78 o 
   1  14   3       31.09       53.66     12.29 o 
   2  14   3      130.84      142.25     17.77 o 
   3  14   3      368.26      374.20     31.95 o 
   4  14   3      137.51      140.81     21.32 o 
   5  14   3      315.62      314.58     32.80 o 
   6  14   3      173.79      160.40     25.76 o 
   7  14   3       30.56       43.70     18.57 o 
   8  14   3       87.59       90.22     24.69 o 
  -8  15   3       26.02       39.35     15.48 o 
  -7  15   3       30.85       44.96     15.00 o 
  -6  15   3      453.21      417.78     37.57 o 
  -5  15   3      378.05      373.05     28.02 o 
  -4  15   3      172.88      178.41     18.36 o 
  -3  15   3       13.35       35.31     10.38 o 
  -2  15   3      747.85      800.41     34.54 o 
  -1  15   3      165.92      151.69     15.78 o 
   0  15   3      409.02      420.09     25.31 o 
   1  15   3      853.16      873.41     44.01 o 
   2  15   3      226.68      208.88     16.40 o 
   3  15   3       74.60      122.87     21.03 o 
   4  15   3      174.62      196.87     25.75 o 
   5  15   3      376.29      412.97     37.35 o 
   6  15   3      228.11      242.83     31.50 o 
   7  15   3      108.35      151.37     26.28 o 
  -8  16   3       86.03      107.62     22.71 o 
  -7  16   3     1017.98      966.41     58.70 o 
  -6  16   3      187.23      177.87     25.90 o 
  -5  16   3      469.40      477.53     29.74 o 
  -4  16   3       71.43       64.50     12.26 o 
  -3  16   3      157.03      156.48     16.48 o 
  -2  16   3      283.17      256.95     21.09 o 
  -1  16   3      731.06      698.59     32.36 o 
   0  16   3       43.76       67.59     19.75 o 
   1  16   3      157.92      170.85     21.11 o 
   2  16   3      352.35      351.10     24.19 o 
   3  16   3      431.78      375.44     33.93 o 
   4  16   3       78.52       85.23     18.70 o 
   5  16   3      121.09      113.06     20.83 o 
   6  16   3       57.35       58.71     20.35 o 
   7  16   3      224.32      188.21     30.52 o 
  -8  17   3       56.03       15.08     12.72 o 
  -7  17   3      814.06      848.88     54.92 o 
  -6  17   3      190.23      221.47     27.91 o 
  -5  17   3       52.41       49.70     12.05 o 
  -4  17   3      101.97      114.91     16.10 o 
  -3  17   3      184.45      191.29     18.77 o 
  -2  17   3       51.93       59.84     11.94 o 
  -1  17   3      203.99      209.38     19.29 o 
   0  17   3      399.49      420.89     26.22 o 
   1  17   3      408.83      419.54     25.72 o 
   2  17   3       69.97       73.26     11.60 o 
   3  17   3       86.87       78.53     17.59 o 
   4  17   3      754.13      831.37     53.16 o 
   5  17   3      204.81      186.65     26.83 o 
   6  17   3      255.57      309.57     37.18 o 
  -8  18   3        9.87       28.65     13.73 o 
  -7  18   3       99.24      119.34     23.22 o 
  -6  18   3      783.71      832.67     55.31 o 
  -5  18   3      159.02      133.15     23.26 o 
  -4  18   3       48.29       45.88     11.13 o 
  -3  18   3       63.20       94.96     14.83 o 
  -2  18   3        5.90        3.52      8.05 o 
  -1  18   3      257.06      226.01     31.66 o 
   0  18   3        1.29       11.13      8.47 o 
   1  18   3      339.52      311.69     23.36 o 
   2  18   3      137.01      130.67     14.89 o 
   3  18   3      164.30      163.50     16.75 o 
   4  18   3      188.26      213.59     29.42 o 
   5  18   3      708.26      669.67     51.15 o 
   6  18   3      374.49      472.11     46.10 o 
  -7  19   3      202.37      186.64     28.02 o 
  -6  19   3       77.24       47.70     13.24 o 
  -5  19   3      395.98      380.01     37.57 o 
  -4  19   3      550.43      591.08     33.96 o 
  -3  19   3      173.18      172.64     19.10 o 
  -2  19   3       52.11       70.46     13.04 o 
  -1  19   3      297.35      312.91     24.69 o 
   0  19   3      256.15      263.96     22.23 o 
   1  19   3      173.59      172.27     23.67 o 
   2  19   3       58.86       71.51     19.26 o 
   3  19   3      830.99      814.58     35.68 o 
   4  19   3      171.22      218.05     29.97 o 
   5  19   3      276.56      348.36     38.03 o 
  -7  20   3      350.53      395.17     39.38 o 
  -6  20   3      169.63      173.44     28.25 o 
  -5  20   3      149.09      196.55     29.00 o 
  -4  20   3       65.57       73.97     19.83 o 
  -3  20   3      465.07      481.58     30.92 o 
  -2  20   3      404.66      414.38     29.08 o 
  -1  20   3      395.03      356.68     31.29 o 
   0  20   3      170.06      146.91     28.62 o 
   1  20   3       24.27       36.14      9.57 o 
   2  20   3      834.97      771.75     35.76 o 
   3  20   3      485.10      509.74     29.33 o 
   4  20   3       34.13       34.36     17.26 o 
   5  20   3      151.92      156.42     27.75 o 
  -7  21   3       52.54       70.20     20.91 o 
  -6  21   3       56.08       22.97     14.32 o 
  -5  21   3      212.18      197.11     28.02 o 
  -4  21   3      855.93      859.01     57.73 o 
  -3  21   3     1960.47     1876.29     61.33 o 
  -2  21   3      143.52      136.05     18.46 o 
  -1  21   3      783.75      803.49     39.73 o 
   0  21   3      129.94      143.45     17.76 o 
   1  21   3      104.84      121.20     15.88 o 
   2  21   3      353.71      374.61     58.29 o 
   3  21   3       75.09      126.69     16.21 o 
   4  21   3       95.55      141.22     27.81 o 
  -7  22   3       14.53       -7.72     17.19 o 
  -6  22   3      142.97      110.34     22.45 o 
  -5  22   3      489.64      505.89     45.79 o 
  -4  22   3        1.42       21.01     14.96 o 
  -3  22   3     1227.32     1230.31     71.68 o 
  -2  22   3      197.65      202.52     31.87 o 
  -1  22   3      573.35      599.36     35.69 o 
   0  22   3        1.17      -16.45     10.97 o 
   1  22   3      689.65      768.29     37.88 o 
   2  22   3       56.68       81.68     14.03 o 
   3  22   3       49.74       51.82     13.38 o 
  -6  23   3       80.60       48.31     14.88 o 
  -5  23   3       20.45       49.80     19.07 o 
  -4  23   3      653.48      655.80     53.59 o 
  -3  23   3      432.68      438.21     44.90 o 
  -2  23   3        3.35       15.79     15.73 o 
  -1  23   3     1140.36     1128.66     48.94 o 
   0  23   3      691.59      769.35     55.09 o 
   1  23   3     1536.59     1645.17     77.38 o 
   2  23   3       98.32      110.48     21.40 o 
   3  23   3       47.11       34.67     14.35 o 
   4  23   3      167.73      150.16     24.04 o 
  -6  24   3       30.62       61.48     20.61 o 
  -5  24   3       34.67       34.74     15.98 o 
  -4  24   3       88.90       84.75     22.16 o 
  -3  24   3       28.65       71.53     20.95 o 
  -2  24   3      384.61      402.32     44.88 o 
  -1  24   3      365.70      381.92     43.47 o 
   0  24   3      203.34      230.74     32.21 o 
   1  24   3      847.26      929.61     59.70 o 
   2  24   3      148.49      196.27     28.95 o 
   3  24   3      165.55      193.27     28.35 o 
   4  24   3       30.60       38.27     11.88 o 
  -5  25   3       82.35       88.04     22.70 o 
  -4  25   3       27.16       37.79     17.01 o 
  -3  25   3       88.00       54.49     17.90 o 
  -2  25   3       61.52       66.33     22.37 o 
  -1  25   3      453.48      425.73     48.13 o 
   1  25   3      169.63      158.78     27.29 o 
   2  25   3      209.24      314.20     36.48 o 
   3  25   3       83.10      122.82     24.52 o 
  -5  26   3       64.60       25.50     16.62 o 
  -4  26   3      183.50      162.88     30.41 o 
  -3  26   3       42.04       34.60     18.33 o 
  -1 -32   4       18.69       47.33     17.54 o 
   0 -32   4      101.70      156.38     35.36 o 
  -3 -31   4        1.59        4.33     32.98 o 
  -2 -31   4       42.15       47.53     20.57 o 
  -1 -31   4       66.58       88.49     18.71 o 
   0 -31   4       20.96       33.72     13.59 o 
   1 -31   4        3.71       16.45     20.88 o 
  -4 -30   4        4.58       -7.90     13.97 o 
  -3 -30   4       38.80       45.61     18.74 o 
  -2 -30   4        3.15        4.40     11.45 o 
  -1 -30   4       77.34       44.54     15.02 o 
   0 -30   4        7.75        6.29     10.52 o 
   1 -30   4        3.43       10.81     19.69 o 
   2 -30   4      123.76       93.87     29.74 o 
  -4 -29   4       12.25        4.74     12.76 o 
  -3 -29   4       43.31       79.89     24.74 o 
  -2 -29   4        5.71        8.83     14.21 o 
  -1 -29   4      233.74      248.62     26.53 o 
   0 -29   4      229.67      284.05     31.92 o 
   1 -29   4       34.59       43.92     11.20 o 
   2 -29   4       34.71       16.55     18.86 o 
   3 -29   4        9.97        7.16     17.79 o 
  -5 -28   4      112.72      148.07     28.55 o 
  -4 -28   4       70.99       64.00     21.81 o 
  -3 -28   4       46.02       35.64     16.34 o 
  -2 -28   4       22.29       22.48     11.22 o 
  -1 -28   4       33.01       19.78     10.55 o 
   0 -28   4      183.96      181.75     23.20 o 
   1 -28   4       31.48       38.29     20.96 o 
   2 -28   4       33.46       45.74     24.90 o 
   3 -28   4       18.99       80.37     29.27 o 
  -6 -27   4      125.17      184.74     30.74 o 
  -5 -27   4      170.05      158.94     28.48 o 
  -4 -27   4      287.05      262.91     35.83 o 
  -3 -27   4       62.30       38.21     16.47 o 
  -2 -27   4      142.17      116.73     25.11 o 
  -1 -27   4       32.47       37.92     12.95 o 
   0 -27   4       99.78      142.00     35.26 o 
   1 -27   4        6.65        2.66     10.60 o 
   2 -27   4       14.25       18.82     18.57 o 
   3 -27   4       55.77       33.44     26.38 o 
   4 -27   4       19.15       -7.58     18.50 o 
  -6 -26   4       17.39      -12.71     12.56 o 
  -5 -26   4      175.39      206.32     24.19 o 
  -4 -26   4       83.08       99.79     24.04 o 
  -3 -26   4       70.87       98.21     24.51 o 
  -2 -26   4      128.15      144.85     27.48 o 
  -1 -26   4       19.79       17.62     12.16 o 
   0 -26   4      187.92      176.01     20.13 o 
   1 -26   4      293.54      293.22     24.00 o 
   2 -26   4      108.51       97.69     13.22 o 
   3 -26   4       75.27      104.33     30.15 o 
   4 -26   4       22.50      -24.02     21.74 o 
  -6 -25   4       45.21       43.12     26.78 o 
  -5 -25   4       22.14       22.74     21.52 o 
  -4 -25   4       12.21       30.68     16.09 o 
  -3 -25   4      126.61      102.87     23.64 o 
  -2 -25   4      186.51      166.08     29.23 o 
  -1 -25   4      237.00      233.41     34.40 o 
   0 -25   4      394.56      400.22     30.30 o 
   1 -25   4       76.09       71.96     13.46 o 
   2 -25   4      159.67      146.90     15.01 o 
   3 -25   4       33.64      -18.05     18.56 o 
   4 -25   4       46.02       74.93     28.17 o 
   5 -25   4       10.62        3.68     22.08 o 
  -6 -24   4       67.96       57.23     15.42 o 
  -5 -24   4       26.59       33.44     13.80 o 
  -4 -24   4      177.39      176.24     20.87 o 
  -3 -24   4      147.75      187.91     30.25 o 
  -2 -24   4      535.64      583.01     50.22 o 
  -1 -24   4       30.32       27.18     18.56 o 
   0 -24   4      372.58      327.73     25.45 o 
   1 -24   4      659.83      611.02     32.58 o 
   2 -24   4      122.59      137.36     18.17 o 
   3 -24   4       48.50       54.89     22.39 o 
   4 -24   4       57.66       58.04     25.48 o 
   5 -24   4       80.19      133.25     34.35 o 
  -7 -23   4      156.32      264.13     43.16 o 
  -6 -23   4      411.78      438.18     32.51 o 
  -5 -23   4      414.90      446.45     32.65 o 
  -4 -23   4      239.76      291.91     28.18 o 
  -3 -23   4      148.38      137.47     26.49 o 
  -2 -23   4      179.94      231.68     32.02 o 
  -1 -23   4      142.32      167.26     29.01 o 
   0 -23   4      290.59      279.05     23.24 o 
   1 -23   4      221.65      215.03     24.18 o 
   2 -23   4       86.37       66.58     10.00 o 
   3 -23   4       70.05       67.77     25.07 o 
   4 -23   4      101.49      110.88     29.28 o 
   5 -23   4        6.64       11.74     23.68 o 
   6 -23   4       38.33       50.67     24.93 o 
  -7 -22   4      208.84      230.53     41.15 o 
  -6 -22   4      113.60      126.88     20.54 o 
  -5 -22   4       56.54       45.17     25.13 o 
  -4 -22   4      122.14      126.26     18.34 o 
  -3 -22   4      516.32      552.01     34.24 o 
  -2 -22   4      112.15      111.16     23.51 o 
  -1 -22   4      488.81      469.62     44.59 o 
   0 -22   4      225.00      218.79     32.23 o 
   1 -22   4      698.35      684.50     32.69 o 
   2 -22   4        1.22        3.59      8.70 o 
   3 -22   4       10.72        6.81     16.28 o 
   4 -22   4      145.58      113.42     28.25 o 
   5 -22   4        9.03      -12.50     21.95 o 
   6 -22   4      279.63      276.80     45.97 o 
  -7 -21   4       18.39        0.45     19.11 o 
  -6 -21   4       15.33        2.95     18.52 o 
  -5 -21   4      229.89      221.88     22.96 o 
  -4 -21   4      197.59      180.08     34.54 o 
  -3 -21   4      723.24      750.46     38.95 o 
  -2 -21   4      252.83      228.62     31.88 o 
  -1 -21   4       82.04      115.02     23.93 o 
   0 -21   4       85.07       84.46     22.64 o 
   1 -21   4      357.53      325.46     22.82 o 
   2 -21   4      107.00       87.90     10.51 o 
   3 -21   4       86.63       68.91     22.58 o 
   4 -21   4       22.62       53.18     21.83 o 
   5 -21   4       38.18       36.83     19.85 o 
   6 -21   4       98.01      128.68     32.76 o 
   7 -21   4       36.73       79.26     29.31 o 
  -8 -20   4       23.09       37.36     22.78 o 
  -7 -20   4       76.43       58.05     20.35 o 
  -6 -20   4      207.70      224.70     23.06 o 
  -5 -20   4      204.40      249.22     46.76 o 
  -4 -20   4      254.92      263.07     23.39 o 
  -3 -20   4      418.35      398.59     28.42 o 
  -2 -20   4      258.64      225.87     30.39 o 
  -1 -20   4       64.51       53.42     15.52 o 
   0 -20   4      244.14      282.83     35.11 o 
   1 -20   4     1047.75     1040.02     38.29 o 
   2 -20   4      122.86      125.22     12.51 o 
   3 -20   4      236.42      255.25     39.00 o 
   4 -20   4      207.82      233.06     38.30 o 
   5 -20   4      267.87      249.65     41.08 o 
   6 -20   4      158.02      131.63     30.77 o 
   7 -20   4       92.65      108.62     31.56 o 
  -8 -19   4      130.32      130.47     31.51 o 
  -7 -19   4       74.89       94.67     28.36 o 
  -6 -19   4      165.92      182.75     20.54 o 
  -5 -19   4       67.43       71.11     16.84 o 
  -4 -19   4        8.86       19.96     10.39 o 
  -3 -19   4       37.65       23.30      9.96 o 
  -2 -19   4       19.42       10.32     14.64 o 
  -1 -19   4      205.46      206.46     28.83 o 
   0 -19   4      118.24      103.12     23.18 o 
   1 -19   4       80.07       35.13     17.15 o 
   2 -19   4      210.88      199.69     15.18 o 
   3 -19   4       37.60       24.73     17.03 o 
   4 -19   4      251.99      256.24     37.77 o 
   5 -19   4      201.10      299.24     43.84 o 
   6 -19   4      251.67      330.46     47.06 o 
   7 -19   4      141.09      148.82     34.39 o 
  -8 -18   4       24.91       18.43     19.04 o 
  -7 -18   4       29.42       34.11     18.84 o 
  -6 -18   4       55.18       63.25     13.70 o 
  -5 -18   4        5.70        8.77      9.13 o 
  -4 -18   4      302.20      323.40     25.53 o 
  -3 -18   4       69.81       44.62     11.04 o 
  -2 -18   4       52.30       57.67     11.61 o 
  -1 -18   4      208.25      243.45     30.98 o 
   0 -18   4       18.50       41.68     18.34 o 
   1 -18   4       88.59       76.05     19.95 o 
   2 -18   4      693.05      673.05     24.05 o 
   3 -18   4      490.21      516.19     49.56 o 
   4 -18   4      184.43      150.78     30.71 o 
   5 -18   4      109.33      119.78     28.63 o 
   6 -18   4       22.91       36.44     22.48 o 
   7 -18   4      117.35      145.63     34.85 o 
   8 -18   4       54.04       73.90     26.62 o 
  -8 -17   4       80.59       91.81     27.64 o 
  -7 -17   4       19.74       21.97     16.93 o 
  -6 -17   4      305.12      281.18     43.04 o 
  -5 -17   4       61.33       95.93     19.56 o 
  -4 -17   4       16.15       16.45     16.74 o 
  -3 -17   4      240.49      248.10     33.50 o 
  -2 -17   4       97.68       82.38     13.34 o 
  -1 -17   4      369.34      333.75     34.61 o 
   0 -17   4      495.33      482.92     41.50 o 
   1 -17   4       91.57       84.71     21.00 o 
   2 -17   4     1044.88      965.86     19.02 o 
   3 -17   4       32.51        6.17     16.91 o 
   4 -17   4      593.56      558.83     53.38 o 
   5 -17   4     1328.89     1304.78     83.49 o 
   6 -17   4       56.34       66.25     24.05 o 
   7 -17   4       16.38       10.80     19.64 o 
   8 -17   4       12.97       31.11     19.92 o 
  -9 -16   4       75.19       68.27     28.16 o 
  -8 -16   4       77.10       82.65     27.06 o 
  -7 -16   4      749.94      867.49     67.98 o 
  -6 -16   4      296.45      322.03     25.89 o 
  -5 -16   4       13.59       19.54      9.42 o 
  -4 -16   4      421.70      426.54     27.62 o 
  -3 -16   4      200.04      191.28     24.77 o 
  -2 -16   4       79.88       77.28     12.20 o 
  -1 -16   4       22.07       28.87     18.58 o 
   0 -16   4      158.68      144.95     23.72 o 
   1 -16   4       59.87       41.93     15.14 o 
   2 -16   4      241.82      213.25     18.97 o 
   3 -16   4      713.41      700.10     55.37 o 
   4 -16   4      691.95      715.48     57.48 o 
   5 -16   4        3.12       13.83     14.39 o 
   6 -16   4      147.53      130.11     30.75 o 
   7 -16   4       86.38       83.72     25.66 o 
   8 -16   4       53.86       49.15     23.45 o 
  -9 -15   4      112.70       95.83     28.77 o 
  -8 -15   4       73.38      113.86     29.18 o 
  -7 -15   4      405.63      394.63     47.11 o 
  -6 -15   4       63.21       62.88     20.96 o 
  -5 -15   4       23.11       16.32      9.89 o 
  -4 -15   4      107.95      107.85     14.74 o 
  -3 -15   4      194.73      231.67     19.88 o 
  -2 -15   4      401.64      410.51     25.04 o 
  -1 -15   4      184.73      179.09     16.98 o 
   0 -15   4      317.29      345.15     34.11 o 
   1 -15   4       24.99       30.09     14.77 o 
   2 -15   4      122.00      102.31      6.00 o 
   3 -15   4       98.89      103.96     23.98 o 
   4 -15   4      572.07      615.35     53.28 o 
   5 -15   4      520.65      616.03     55.48 o 
   6 -15   4      272.64      326.07     44.26 o 
   7 -15   4      119.09      151.00     33.17 o 
   8 -15   4       75.40       93.52     27.67 o 
  -9 -14   4       79.44       27.21     23.49 o 
  -8 -14   4       95.43       91.94     25.85 o 
  -7 -14   4      681.36      739.18     60.84 o 
  -6 -14   4      350.13      355.13     41.83 o 
  -5 -14   4       67.96       66.47     12.57 o 
  -4 -14   4      209.09      204.02     18.97 o 
  -3 -14   4       76.15       67.04     11.50 o 
  -2 -14   4     1913.89     1987.46     52.62 o 
  -1 -14   4      805.86      755.36     32.35 o 
   0 -14   4       60.09       72.44     17.11 o 
   1 -14   4       29.09       66.43     19.43 o 
   2 -14   4      295.30      282.99     14.89 o 
   3 -14   4      279.24      268.08     34.14 o 
   4 -14   4      171.87      172.19     31.15 o 
   5 -14   4       85.92       39.87     17.64 o 
   6 -14   4      543.86      527.54     53.52 o 
   7 -14   4       99.24      145.35     32.61 o 
   8 -14   4      143.35      132.51     31.93 o 
   9 -14   4        4.41      -16.52     19.17 o 
  -9 -13   4      145.36      125.51     32.99 o 
  -8 -13   4       16.13      -16.59     20.21 o 
  -7 -13   4       94.56       86.49     24.41 o 
  -6 -13   4      554.20      605.47     52.10 o 
  -5 -13   4       65.37       42.41     11.76 o 
  -4 -13   4      756.03      836.82     38.31 o 
  -3 -13   4       31.34       21.74      8.49 o 
  -2 -13   4      193.95      181.65     16.69 o 
  -1 -13   4      949.51      968.53     35.38 o 
   0 -13   4      711.79      743.44     46.97 o 
   1 -13   4      431.64      369.87     35.04 o 
   2 -13   4      159.45      129.11     22.57 o 
   3 -13   4      143.77      164.43     26.49 o 
   4 -13   4      118.30       93.44     22.66 o 
   5 -13   4       25.83       -6.89     15.22 o 
   6 -13   4       99.24       59.30     22.39 o 
   7 -13   4        5.74       16.26     15.01 o 
   8 -13   4       79.75       82.56     25.77 o 
   9 -13   4       44.78      -17.05     18.12 o 
  -9 -12   4      130.86       99.16     29.94 o 
  -8 -12   4      196.15      165.07     32.48 o 
  -7 -12   4       10.36       25.47     19.79 o 
  -6 -12   4     1513.83     1582.94     81.91 o 
  -5 -12   4      147.40      132.21     16.13 o 
  -4 -12   4       28.11       96.74     14.27 o 
  -3 -12   4      505.35      527.08     27.58 o 
  -2 -12   4      350.05      360.07     21.95 o 
  -1 -12   4      102.79       91.77     12.36 o 
   0 -12   4      477.48      502.98     24.07 o 
   1 -12   4       55.44       62.11      7.71 o 
   2 -12   4        5.18        1.61      2.40 o 
   3 -12   4      196.59      204.61     28.36 o 
   4 -12   4      194.20      254.24     32.52 o 
   5 -12   4       60.03       58.56     19.37 o 
   6 -12   4       62.92       90.00     23.53 o 
   7 -12   4      204.31      219.18     36.03 o 
   8 -12   4       46.98       52.73     22.32 o 
   9 -12   4       25.85       13.27     16.64 o 
 -10 -11   4       43.70       55.57     28.64 o 
  -9 -11   4       90.49       83.35     26.56 o 
  -8 -11   4      195.25      240.53     38.73 o 
  -7 -11   4      276.88      330.21     41.20 o 
  -6 -11   4      217.53      227.56     34.04 o 
  -5 -11   4      125.47      137.16     16.39 o 
  -4 -11   4      545.89      572.72     53.51 o 
  -3 -11   4     1186.40     1210.84     40.59 o 
  -2 -11   4        5.55        5.94      6.51 o 
  -1 -11   4       46.00       51.36      9.32 o 
   0 -11   4     1207.87     1276.95     36.52 o 
   1 -11   4      114.61      126.48     10.04 o 
   2 -11   4      660.82      634.26     77.83 o 
   3 -11   4       68.03       60.02     16.53 o 
   4 -11   4       71.20      111.60     23.42 o 
   5 -11   4      140.94      178.52     29.89 o 
   6 -11   4       88.16      137.78     26.98 o 
   7 -11   4       44.45       55.52     21.00 o 
   8 -11   4      289.96      268.80     40.05 o 
   9 -11   4      225.37      220.73     39.31 o 
 -10 -10   4       58.52       49.86     25.75 o 
  -9 -10   4       23.62       13.77     17.78 o 
  -8 -10   4      399.34      373.88     45.18 o 
  -7 -10   4      296.11      251.28     35.46 o 
  -6 -10   4       39.90       57.97     20.86 o 
  -5 -10   4       81.04       68.64     12.16 o 
  -4 -10   4       45.18       37.75     17.30 o 
  -3 -10   4      330.90      341.18     21.83 o 
  -2 -10   4      443.54      412.15     49.18 o 
  -1 -10   4        9.96        7.76      7.23 o 
   0 -10   4      358.30      399.40     20.17 o 
   1 -10   4      173.45      163.26     14.74 o 
   2 -10   4      202.00      181.46      9.69 o 
   3 -10   4      282.75      302.84     32.67 o 
   4 -10   4      327.50      336.62     35.49 o 
   5 -10   4       89.48       74.77     20.70 o 
   6 -10   4       56.77       85.79     23.00 o 
   7 -10   4       15.46        0.09     13.81 o 
   8 -10   4      110.43       74.40     23.68 o 
   9 -10   4       12.36       16.32     16.63 o 
 -10  -9   4       49.40       68.44     27.05 o 
  -9  -9   4       11.38      -10.01     17.30 o 
  -8  -9   4      109.31       89.26     24.56 o 
  -7  -9   4        9.59       16.92     16.93 o 
  -6  -9   4      680.99      748.90     55.25 o 
  -5  -9   4        7.06        8.39     13.27 o 
  -4  -9   4       53.59       58.09     11.12 o 
  -3  -9   4      114.90      111.58     19.05 o 
  -2  -9   4      706.11      701.61     48.91 o 
  -1  -9   4       51.52       47.35      8.49 o 
   0  -9   4      528.99      547.43     17.03 o 
   1  -9   4      251.07      263.54     13.99 o 
   2  -9   4     1562.51     1641.03     93.02 o 
   3  -9   4      773.66      861.92     52.24 o 
   4  -9   4      323.14      342.84     35.05 o 
   5  -9   4      102.81       87.92     21.53 o 
   6  -9   4      440.14      491.06     45.69 o 
   7  -9   4       81.60       85.19     23.48 o 
   8  -9   4       46.09       29.69     16.09 o 
   9  -9   4       34.91       35.67     22.62 o 
 -10  -8   4       84.77       43.98     22.79 o 
  -9  -8   4       19.60       -2.54     16.15 o 
  -8  -8   4      739.05      669.83     59.89 o 
  -7  -8   4       89.80      111.10     26.48 o 
  -6  -8   4       33.87       22.94     16.82 o 
  -5  -8   4       39.84       52.35     15.38 o 
  -4  -8   4       30.59       32.19      8.86 o 
  -3  -8   4        2.48        0.77      6.92 o 
  -2  -8   4     1978.69     1958.64     46.24 o 
  -1  -8   4      376.63      373.14     19.85 o 
   0  -8   4       77.71       66.09      7.38 o 
   1  -8   4      583.73      589.08     20.58 o 
   2  -8   4       85.42       95.58     17.89 o 
   3  -8   4     1050.27     1144.34     57.89 o 
   4  -8   4      122.42      162.61     25.66 o 
   5  -8   4      203.80      230.39     30.69 o 
   6  -8   4       84.87       96.91     23.02 o 
   7  -8   4      368.64      419.63     44.29 o 
   8  -8   4      349.17      349.72     25.50 o 
   9  -8   4       75.72       78.11     14.08 o 
 -10  -7   4       19.36       23.23     22.46 o 
  -9  -7   4        5.12       25.70     19.25 o 
  -8  -7   4      539.04      563.47     54.30 o 
  -7  -7   4       23.75       17.01     17.62 o 
  -6  -7   4      778.98      732.71     54.42 o 
  -5  -7   4       51.71       61.75     19.62 o 
  -4  -7   4      168.37      184.97     16.20 o 
  -3  -7   4      539.28      618.15     27.55 o 
  -2  -7   4      661.08      665.93     26.80 o 
  -1  -7   4      185.77      185.02     18.76 o 
   0  -7   4      515.54      495.14     15.62 o 
   1  -7   4      226.91      211.87     12.78 o 
   2  -7   4     1003.46     1087.98     25.56 o 
   3  -7   4      295.69      334.12     31.44 o 
   4  -7   4      343.29      364.42     34.66 o 
   5  -7   4       51.92       62.46     17.15 o 
   6  -7   4      266.90      228.69     30.47 o 
   7  -7   4      232.80      300.13     22.20 o 
   8  -7   4       44.48       67.83     13.47 o 
   9  -7   4       92.26      114.14     16.03 o 
 -10  -6   4      203.62      255.29     43.16 o 
  -9  -6   4       27.11       -0.94     16.09 o 
  -8  -6   4      493.11      467.85     49.92 o 
  -7  -6   4      200.78      210.82     32.60 o 
  -6  -6   4       30.70       38.57     17.77 o 
  -5  -6   4      292.26      307.73     34.16 o 
  -4  -6   4      170.87      157.04     23.83 o 
  -3  -6   4      130.98      147.67     14.12 o 
  -2  -6   4     4407.27     4565.98    114.55 o 
  -1  -6   4      732.52      739.82     20.63 o 
   0  -6   4     2316.94     2313.96     32.44 o 
   1  -6   4     1537.99     1545.64     62.51 o 
   2  -6   4     2268.17     2242.97     37.73 o 
   3  -6   4      624.84      628.61     40.64 o 
   4  -6   4      399.21      441.72     36.70 o 
   5  -6   4      249.37      236.26     29.05 o 
   6  -6   4      183.31      228.60     30.30 o 
   7  -6   4      558.29      571.78     28.66 o 
   8  -6   4      512.90      554.76     29.90 o 
   9  -6   4       45.34       41.88     12.16 o 
 -10  -5   4      474.28      488.14     56.32 o 
  -9  -5   4       44.46       55.91     21.95 o 
  -8  -5   4       54.89       55.48     22.68 o 
  -7  -5   4       70.72       66.51     22.59 o 
  -6  -5   4      274.24      246.85     32.90 o 
  -5  -5   4        8.66        4.23     12.39 o 
  -4  -5   4      576.02      541.19     39.74 o 
  -3  -5   4      347.38      343.68     20.51 o 
  -2  -5   4      604.67      615.66     19.82 o 
  -1  -5   4       26.60       23.22      5.29 o 
   0  -5   4     4859.83     5025.77     68.23 o 
   1  -5   4      789.41      722.45     15.94 o 
   2  -5   4      467.08      496.79     19.35 o 
   3  -5   4       80.64       57.04     14.17 o 
   4  -5   4      569.59      542.36     38.99 o 
   5  -5   4      497.42      491.43     39.38 o 
   6  -5   4      842.90      849.60     31.16 o 
   7  -5   4      174.75      181.06     16.68 o 
   8  -5   4      402.49      413.77     25.52 o 
   9  -5   4       21.99       11.61      8.35 o 
 -10  -4   4        6.67      -26.51     23.03 o 
  -9  -4   4      130.84      120.83     29.29 o 
  -8  -4   4      988.31     1036.80     71.98 o 
  -7  -4   4       17.99       21.33     16.53 o 
  -6  -4   4      130.17      105.00     23.76 o 
  -5  -4   4      289.72      329.58     35.05 o 
  -4  -4   4      721.02      825.56     49.34 o 
  -3  -4   4       69.24       66.98     10.60 o 
  -2  -4   4     1291.99     1275.12     34.91 o 
  -1  -4   4       29.43       25.66      5.27 o 
   0  -4   4     1044.69     1203.09     25.60 o 
   1  -4   4     1326.66     1279.96     35.47 o 
   2  -4   4     1051.29     1078.16     27.85 o 
   3  -4   4      128.09      147.37     20.32 o 
   4  -4   4      299.26      336.56     29.65 o 
   5  -4   4      553.51      581.20     41.69 o 
   6  -4   4       17.30       27.25      8.44 o 
   7  -4   4      389.08      446.51     24.53 o 
   8  -4   4      502.62      456.38     26.05 o 
   9  -4   4       47.85       50.51     11.89 o 
  10  -4   4        0.13        2.73     12.33 o 
 -10  -3   4      207.35      214.91     39.08 o 
  -9  -3   4       11.93       28.04     19.40 o 
  -8  -3   4       99.22       75.92     25.11 o 
  -7  -3   4       31.78       20.71     18.78 o 
  -6  -3   4      481.47      479.29     44.38 o 
  -5  -3   4       95.81       91.93     21.41 o 
  -4  -3   4      319.96      363.56     32.97 o 
  -3  -3   4      341.33      363.30     20.66 o 
  -2  -3   4      624.72      645.17     29.03 o 
  -1  -3   4      623.81      567.83     17.74 o 
   0  -3   4     5518.10     5829.80     53.15 o 
   1  -3   4     1327.19     1348.37     33.66 o 
   2  -3   4      436.89      426.35     18.24 o 
   3  -3   4       34.58       36.25      6.88 o 
   4  -3   4      703.95      839.88     44.45 o 
   5  -3   4       79.06       69.72     16.37 o 
   6  -3   4       97.40      104.97     11.15 o 
   7  -3   4      160.62      149.56     14.32 o 
   8  -3   4      320.83      317.15     30.81 o 
   9  -3   4        1.17        3.74      7.29 o 
  10  -3   4       81.50       99.92     25.77 o 
 -10  -2   4       56.23       54.21     23.18 o 
  -9  -2   4       15.07       -3.02     15.90 o 
  -8  -2   4     1993.34     1877.83     96.25 o 
  -7  -2   4      286.81      323.68     40.38 o 
  -6  -2   4       50.74       41.17     18.64 o 
  -5  -2   4      188.08      164.65     24.69 o 
  -4  -2   4      638.54      636.42     42.56 o 
  -3  -2   4      152.43      129.15     19.54 o 
  -2  -2   4     5814.81     6062.67     74.22 o 
  -1  -2   4      130.64      145.48      9.60 o 
   0  -2   4      849.36      897.78     33.69 o 
   1  -2   4      526.92      461.25     17.29 o 
   2  -2   4      108.96      114.67     11.94 o 
   3  -2   4      851.46      818.85     52.21 o 
   4  -2   4      790.73      783.90     41.63 o 
   5  -2   4      522.56      540.05     20.04 o 
   6  -2   4      136.38      128.83     11.61 o 
   7  -2   4      117.69      113.15     12.49 o 
   8  -2   4       74.08       74.52     13.70 o 
   9  -2   4       34.57       38.30     22.73 o 
  10  -2   4       82.78       63.20     19.91 o 
 -10  -1   4      446.22      401.55     51.27 o 
  -9  -1   4      276.22      296.84     44.11 o 
  -8  -1   4      204.36      180.02     33.35 o 
  -7  -1   4       55.69       54.64     13.36 o 
  -6  -1   4      372.88      388.23     42.98 o 
  -5  -1   4       31.20       31.19     13.88 o 
  -4  -1   4     1092.72     1167.01     57.62 o 
  -3  -1   4      145.74      143.88     21.24 o 
  -2  -1   4     1256.74     1316.00     57.22 o 
  -1  -1   4     3180.17     3042.33     48.49 o 
   0  -1   4    12961.83    13448.34     75.46 o 
   1  -1   4       92.84       97.50      5.96 o 
   2  -1   4     1938.30     2067.86     67.12 o 
   3  -1   4       21.19       21.22      5.84 o 
   4  -1   4      200.80      169.64     19.43 o 
   5  -1   4       67.70       80.19      8.00 o 
   6  -1   4      313.36      337.01     17.30 o 
   7  -1   4        4.86        6.74      8.25 o 
   8  -1   4      177.06      198.73     26.34 o 
   9  -1   4        3.19        9.52      6.74 o 
 -10   0   4      144.99      158.84     34.55 o 
  -9   0   4        6.50       -5.23     18.47 o 
  -8   0   4      445.22      413.06     46.66 o 
  -7   0   4        0.17        7.21      8.74 o 
  -6   0   4      399.67      367.65     30.28 o 
  -5   0   4      622.72      667.40     47.88 o 
  -4   0   4      414.46      411.94     35.14 o 
  -3   0   4        0.43       -5.33     10.93 o 
  -2   0   4     3854.86     3831.31     85.36 o 
  -1   0   4     1986.99     2116.98     40.53 o 
   0   0   4      695.99      730.61     25.91 o 
   1   0   4      115.30      110.29     10.23 o 
   2   0   4       59.51       53.35      7.62 o 
   3   0   4      379.96      356.26     18.15 o 
   4   0   4      228.75      235.55     21.80 o 
   5   0   4      183.09      181.36     10.81 o 
   6   0   4      142.18      126.56     10.77 o 
   7   0   4        5.93        5.91      5.43 o 
   8   0   4      168.90      194.52     16.27 o 
   9   0   4        5.16        8.39      7.52 o 
 -10   1   4      446.45      436.49     54.59 o 
  -9   1   4      276.35      259.44     40.94 o 
  -8   1   4      204.63      253.24     25.08 o 
  -7   1   4       55.73       69.17     20.23 o 
  -6   1   4      372.81      418.05     27.55 o 
  -5   1   4       31.23       37.57     15.26 o 
  -4   1   4     1090.20     1192.39     59.47 o 
  -3   1   4      145.84      112.84     19.02 o 
  -1   1   4     3179.71     3052.56     67.60 o 
   0   1   4    12966.04    13320.28    258.24 o 
   1   1   4       92.86       90.64      9.57 o 
   2   1   4     1939.61     1983.65     38.83 o 
   3   1   4       21.18       12.54      5.30 o 
   4   1   4      200.29      201.19     19.17 o 
   5   1   4       67.75       46.06     12.83 o 
   6   1   4      313.16      301.87     15.38 o 
   7   1   4        4.91        1.04      4.94 o 
   8   1   4      177.23      192.12     15.76 o 
   9   1   4        3.20       -1.04      6.41 o 
 -10   2   4       56.21       47.55     23.55 o 
  -9   2   4       15.09        2.42     17.80 o 
  -8   2   4     1995.54     1973.83     64.86 o 
  -7   2   4      286.85      342.92     26.96 o 
  -6   2   4       51.12       56.01     12.72 o 
  -5   2   4      187.99      202.99     18.75 o 
   0   2   4      849.60      880.53     25.71 o 
   1   2   4      527.28      512.29     19.76 o 
   2   2   4      109.40      116.26      6.30 o 
   3   2   4      851.97      791.07     19.78 o 
   4   2   4      792.45      806.58     27.18 o 
   5   2   4      522.58      535.26     21.06 o 
   6   2   4      135.99      129.30     11.12 o 
   7   2   4      117.70      113.46     11.06 o 
   8   2   4       73.46       76.58     10.39 o 
   9   2   4       34.52       31.60     13.13 o 
 -10   3   4      208.19      197.55     35.18 o 
  -9   3   4       11.92       13.95     20.30 o 
  -8   3   4       99.70       63.86     14.92 o 
  -7   3   4       31.86       39.65     12.87 o 
  -6   3   4      482.48      492.10     29.71 o 
  -5   3   4       95.57      100.88     14.15 o 
   0   3   4     5520.13     5923.89     84.44 o 
   1   3   4     1327.03     1356.27     32.04 o 
   2   3   4      437.27      426.30     12.35 o 
   3   3   4       34.65       37.01      4.58 o 
   4   3   4      705.09      872.78     41.99 o 
   5   3   4       78.99       72.23      5.58 o 
   6   3   4       97.83      106.60      9.18 o 
   7   3   4      160.78      154.13     12.30 o 
   8   3   4      320.19      310.20     18.64 o 
   9   3   4        1.20      -18.14     12.09 o 
 -10   4   4        6.62       -1.07     18.04 o 
  -9   4   4      130.97      155.95     35.70 o 
  -8   4   4      989.49     1057.73     47.82 o 
  -7   4   4       17.95        5.39     12.56 o 
  -6   4   4      130.28      136.66     17.01 o 
  -5   4   4      289.77      288.72     29.01 o 
  -3   4   4       69.22       57.05     14.52 o 
  -2   4   4     1291.35     1288.93     50.41 o 
  -1   4   4       29.36       16.72      7.49 o 
   0   4   4     1044.40     1148.14     35.47 o 
   1   4   4     1326.28     1354.86     30.63 o 
   2   4   4     1052.31     1093.96     20.17 o 
   3   4   4      128.06      121.46      7.55 o 
   4   4   4      299.74      332.21     13.99 o 
   5   4   4      553.53      573.69     17.04 o 
   6   4   4       17.44       19.84      8.06 o 
   7   4   4      389.53      419.33     19.01 o 
   8   4   4      501.71      483.27     38.45 o 
   9   4   4       47.84       33.79     13.50 o 
 -10   5   4      475.26      470.56     56.89 o 
  -9   5   4       44.55       60.17     23.98 o 
  -8   5   4       54.78       49.69     18.29 o 
  -7   5   4       70.75       81.95     18.89 o 
  -6   5   4      275.26      268.61     29.44 o 
  -5   5   4        8.70       18.10     10.76 o 
  -3   5   4      347.58      338.28     30.20 o 
  -2   5   4      605.16      588.10     34.84 o 
  -1   5   4       26.53       19.03      7.79 o 
   0   5   4     4863.55     4882.56     74.50 o 
   1   5   4      788.51      763.81     16.57 o 
   2   5   4      467.39      521.14     14.33 o 
   3   5   4       80.48       63.78      7.57 o 
   4   5   4      569.86      599.09     18.01 o 
   5   5   4      497.93      482.27     24.22 o 
   6   5   4      843.63      917.61     27.75 o 
   7   5   4      174.65      165.42     12.21 o 
   8   5   4      402.24      404.54     37.60 o 
 -10   6   4      203.74      224.38     39.35 o 
  -9   6   4       27.06       27.81     19.72 o 
  -8   6   4      492.20      397.60     44.01 o 
  -7   6   4      201.03      220.94     41.07 o 
  -6   6   4       30.59       38.97     13.62 o 
  -5   6   4      292.05      340.04     31.86 o 
  -4   6   4      170.83      178.87     22.31 o 
  -3   6   4      131.05      123.74     19.86 o 
  -2   6   4     4410.29     4450.48     95.42 o 
  -1   6   4      733.52      742.75     35.46 o 
   0   6   4     2314.42     2280.73     52.75 o 
   1   6   4     1538.33     1558.26     36.80 o 
   2   6   4     2266.93     2177.70     38.90 o 
   3   6   4      625.04      586.88     32.28 o 
   4   6   4      400.33      377.24     15.52 o 
   5   6   4      248.69      243.50      9.48 o 
   6   6   4      183.30      160.62      9.07 o 
   7   6   4      558.43      568.67     20.90 o 
   8   6   4      512.64      543.23     22.42 o 
 -10   7   4       19.27        5.50     19.10 o 
  -9   7   4        5.10       13.23     17.94 o 
  -8   7   4      539.69      517.70     43.75 o 
  -7   7   4       23.79       19.12     10.32 o 
  -6   7   4      778.70      773.25     37.39 o 
  -5   7   4       51.79       61.44     11.61 o 
  -4   7   4      168.37      159.69     21.19 o 
  -3   7   4      539.39      532.52     38.51 o 
  -2   7   4      660.54      673.82     38.01 o 
  -1   7   4      185.64      182.84     19.13 o 
   0   7   4      515.04      529.60     26.60 o 
   1   7   4      227.39      224.94     15.38 o 
   2   7   4     1002.30     1135.40     22.58 o 
   3   7   4      295.86      287.38     11.18 o 
   4   7   4      343.72      332.29     33.79 o 
   5   7   4       51.90       47.57      6.31 o 
   6   7   4      266.32      265.18     10.86 o 
   7   7   4      232.62      263.11     21.66 o 
   8   7   4       44.54       29.79      6.48 o 
 -10   8   4       84.92       32.54     23.71 o 
  -9   8   4       19.60        7.56     19.13 o 
  -8   8   4      739.29      789.58     42.24 o 
  -7   8   4       89.99       64.89     17.45 o 
  -6   8   4       33.61       39.86     15.73 o 
  -5   8   4       39.80       34.58     10.88 o 
  -4   8   4       30.67       32.25     12.10 o 
  -3   8   4        2.50       -4.41      9.38 o 
  -2   8   4     1979.78     1931.49     65.18 o 
  -1   8   4      376.82      381.55     27.91 o 
   0   8   4       77.90       69.96     11.28 o 
   1   8   4      583.08      619.69     26.76 o 
   2   8   4       85.70      103.80     20.51 o 
   3   8   4     1049.94     1074.07     43.71 o 
   4   8   4      122.29      146.18     16.71 o 
   5   8   4      203.49      229.01     13.44 o 
   6   8   4       84.67       54.69     14.95 o 
   7   8   4      368.63      343.25     51.61 o 
   8   8   4      349.57      329.12     33.01 o 
 -10   9   4       50.05       19.47     21.51 o 
  -9   9   4       11.34       10.07     17.39 o 
  -8   9   4      109.46      124.25     24.41 o 
  -7   9   4        9.54       -1.01     11.47 o 
  -6   9   4      681.96      739.16     37.51 o 
  -5   9   4        7.02        5.37      8.41 o 
  -4   9   4       53.81       58.91     10.84 o 
  -3   9   4      114.88      129.25     14.24 o 
  -2   9   4      705.55      644.02     39.13 o 
  -1   9   4       51.79       40.08     11.10 o 
   0   9   4      529.12      571.99     30.15 o 
   1   9   4      251.21      264.18     18.65 o 
   2   9   4     1563.45     1731.82     32.83 o 
   3   9   4      773.55      796.44     22.09 o 
   4   9   4      322.87      314.04     25.25 o 
   5   9   4      102.54       83.96     15.60 o 
   6   9   4      439.22      481.26     27.05 o 
   7   9   4       81.64       93.47     12.80 o 
   8   9   4       46.23       54.84      9.89 o 
 -10  10   4       58.53       48.75     26.02 o 
  -9  10   4       23.62       14.45     23.48 o 
  -8  10   4      398.54      348.07     37.44 o 
  -7  10   4      295.84      296.37     33.28 o 
  -6  10   4       39.89       44.40     12.76 o 
  -5  10   4       80.97       85.44     17.12 o 
  -4  10   4       45.51       39.01     18.96 o 
  -3  10   4      331.28      367.55     33.59 o 
  -2  10   4      443.16      429.14     32.53 o 
  -1  10   4        9.96        7.02      8.79 o 
   0  10   4      359.04      398.46     26.29 o 
   1  10   4      173.09      180.75     16.83 o 
   2  10   4      202.26      230.57     13.11 o 
   3  10   4      282.11      270.07     14.46 o 
   4  10   4      328.15      338.24     27.25 o 
   6  10   4       57.06       44.16     10.61 o 
   7  10   4       15.36       16.73      6.41 o 
   8  10   4      110.22      101.90     13.35 o 
 -10  11   4       43.81       15.40     18.38 o 
  -9  11   4       90.45      148.11     37.37 o 
  -8  11   4      195.35      213.17     30.63 o 
  -7  11   4      276.84      285.73     34.40 o 
  -6  11   4      217.93      210.43     21.47 o 
  -5  11   4      125.58      127.15     17.21 o 
  -4  11   4      545.80      610.89     31.39 o 
  -3  11   4     1187.43     1181.57     41.64 o 
  -2  11   4        5.59        6.53      9.95 o 
  -1  11   4       45.99       26.40      9.95 o 
   0  11   4     1207.13     1384.48     49.66 o 
   1  11   4      114.37      133.90     15.37 o 
   2  11   4      660.44      711.88     24.04 o 
   3  11   4       67.78       69.40      8.50 o 
   6  11   4       88.06       97.74     19.80 o 
   7  11   4       44.53       30.64      8.37 o 
   8  11   4      290.28      328.97     22.02 o 
 -10  12   4      136.33      122.34     30.20 o 
  -8  12   4      196.13      174.04     27.95 o 
  -7  12   4       10.45       21.52     13.35 o 
  -6  12   4     1512.13     1690.56     81.91 o 
  -5  12   4      147.14      186.51     19.26 o 
  -4  12   4       28.04       79.72     13.45 o 
  -3  12   4      505.86      526.57     29.04 o 
  -2  12   4      351.33      370.82     23.39 o 
  -1  12   4      102.76       88.34     16.21 o 
   0  12   4      478.09      562.13     33.46 o 
   1  12   4       55.56       60.64     12.35 o 
   2  12   4        5.23        9.72      7.58 o 
   3  12   4      196.58      210.14     18.26 o 
   6  12   4       63.05       96.04     18.35 o 
   7  12   4      204.54      205.89     30.60 o 
   8  12   4       46.80       64.70     39.54 o 
  -8  13   4       16.18       10.11     12.91 o 
  -7  13   4       94.72      112.25     21.63 o 
  -6  13   4      554.63      624.76     47.09 o 
  -5  13   4       65.35       69.02     12.88 o 
  -4  13   4      755.83      852.71     37.95 o 
  -3  13   4       31.40       13.19      8.14 o 
  -2  13   4      194.39      196.43     17.52 o 
  -1  13   4      948.06      951.08     48.58 o 
   0  13   4      710.63      705.11     38.45 o 
   1  13   4      432.09      419.55     28.70 o 
   2  13   4      159.20      161.76     18.02 o 
   3  13   4      143.71      131.25     15.94 o 
   5  13   4       25.75       24.40     11.32 o 
   6  13   4       99.10       91.53     18.83 o 
   7  13   4        5.73       22.03     11.61 o 
   8  13   4       79.77       76.57     16.80 o 
  -7  14   4      680.88      777.20     54.93 o 
  -6  14   4      349.91      387.58     38.40 o 
  -5  14   4       67.92       70.09     23.38 o 
  -4  14   4      208.87      230.53     21.28 o 
  -3  14   4       76.05       81.80     13.05 o 
  -2  14   4     1912.98     2009.76     54.80 o 
  -1  14   4      806.53      790.00     34.19 o 
   0  14   4       59.67       47.88     12.33 o 
   1  14   4       29.15       42.27     12.29 o 
   2  14   4      294.87      301.96     20.26 o 
   3  14   4      279.42      265.07     17.51 o 
   4  14   4      171.86      158.39     13.97 o 
   5  14   4       86.03       95.74     18.82 o 
   6  14   4      544.06      512.48     42.76 o 
   7  14   4       99.58       74.00     18.02 o 
  -7  15   4      405.31      485.07     44.16 o 
  -6  15   4       63.13       70.24     18.71 o 
  -5  15   4       23.15       12.35     16.90 o 
  -4  15   4      107.79       98.66     15.08 o 
  -3  15   4      194.42      205.99     19.86 o 
  -2  15   4      401.89      425.39     43.04 o 
  -1  15   4      184.52      192.13     18.28 o 
   0  15   4      316.63      289.57     27.12 o 
   1  15   4       24.96       26.41     11.56 o 
   2  15   4      122.05      111.06     10.75 o 
   3  15   4       98.72      114.93     12.29 o 
   4  15   4      572.68      574.42     30.20 o 
   5  15   4      520.62      566.10     43.27 o 
   6  15   4      272.73      287.70     32.73 o 
   7  15   4      119.10      125.08     24.53 o 
  -7  16   4      750.06      742.78     55.14 o 
  -6  16   4      296.32      299.77     34.26 o 
  -5  16   4       13.67       18.98      9.93 o 
  -4  16   4      421.02      464.03     35.77 o 
  -3  16   4      199.73      240.44     21.40 o 
  -2  16   4       80.41       91.82     14.12 o 
  -1  16   4       22.11       29.70      8.91 o 
   0  16   4      158.50      168.40     17.41 o 
   1  16   4       60.11       49.08      9.73 o 
   2  16   4      242.19      265.96     16.50 o 
   3  16   4      713.86      776.95     31.27 o 
   4  16   4      691.89      742.41     30.71 o 
   5  16   4        3.09       19.02     14.18 o 
   6  16   4      147.82      138.20     25.57 o 
   7  16   4       86.52      141.25     25.67 o 
  -7  17   4       19.78       43.44     17.53 o 
  -6  17   4      305.24      329.27     37.31 o 
  -5  17   4       61.25       30.49     15.19 o 
  -4  17   4       16.39       11.30      9.43 o 
  -3  17   4      240.56      219.78     23.97 o 
  -2  17   4       97.90      108.98     15.38 o 
  -1  17   4      369.99      362.58     25.49 o 
   0  17   4      495.29      486.07     35.57 o 
   1  17   4       91.30       81.77     14.20 o 
   2  17   4     1045.37     1018.58     40.10 o 
   3  17   4       32.31       40.18     16.05 o 
   4  17   4      593.63      604.88     35.72 o 
   5  17   4     1329.84     1413.72     71.09 o 
   6  17   4       56.63       29.12     14.17 o 
  -7  18   4       29.36       58.19     18.26 o 
  -6  18   4       55.13       97.71     22.74 o 
  -5  18   4        5.67        3.19     13.90 o 
  -4  18   4      301.77      310.68     25.64 o 
  -3  18   4       69.71       50.63     11.91 o 
  -2  18   4       52.35       70.78     13.44 o 
  -1  18   4      207.93      247.10     22.25 o 
   0  18   4       18.52       11.27      8.72 o 
   1  18   4       89.00       98.58     14.18 o 
   2  18   4      693.71      718.97     32.33 o 
   3  18   4      489.63      488.91     26.99 o 
   4  18   4      184.30      175.20     16.92 o 
   5  18   4      109.34      115.40     23.16 o 
   6  18   4       22.97       22.69     13.59 o 
  -6  19   4      165.64      198.92     30.33 o 
  -5  19   4       67.31       81.03     20.47 o 
  -4  19   4        8.96       16.99     13.40 o 
  -3  19   4       37.55       53.09     14.05 o 
  -2  19   4       19.38       16.73      9.51 o 
  -1  19   4      204.92      209.47     21.02 o 
   0  19   4      117.91      107.36     38.30 o 
   1  19   4       80.02       93.51     15.13 o 
   2  19   4      211.17      223.39     35.33 o 
   3  19   4       37.68       49.45     12.84 o 
   4  19   4      251.89      265.95     21.15 o 
   5  19   4      200.84      242.46     32.87 o 
  -6  20   4      207.19      216.11     31.27 o 
  -5  20   4      204.37      254.99     33.27 o 
  -4  20   4      255.28      246.11     32.70 o 
  -3  20   4      418.42      421.93     30.61 o 
  -2  20   4      258.37      197.91     30.07 o 
  -1  20   4       64.51       59.32     26.61 o 
   0  20   4      244.79      241.67     25.55 o 
   1  20   4     1046.62     1104.42     45.80 o 
   2  20   4      122.96      136.00     16.15 o 
   3  20   4      236.33      222.71     54.79 o 
   4  20   4      208.47      215.60     20.04 o 
   5  20   4      268.38      278.47     29.67 o 
  -6  21   4       15.37       16.31     16.26 o 
  -5  21   4      229.48      242.53     34.70 o 
  -4  21   4      197.65      172.09     29.52 o 
  -3  21   4      723.63      746.13     58.26 o 
  -2  21   4      252.88      241.44     45.81 o 
  -1  21   4       82.44       76.97     14.38 o 
   0  21   4       85.12       96.15     15.58 o 
   1  21   4      357.91      340.18     27.43 o 
   2  21   4      107.29      106.29     15.45 o 
   3  21   4       86.59       76.01     13.50 o 
   4  21   4       22.68        7.59      9.62 o 
   5  21   4       37.89       14.57      9.93 o 
  -5  22   4       56.57       32.75     13.26 o 
  -4  22   4      122.28      158.37     28.62 o 
  -3  22   4      516.31      559.68     51.26 o 
  -2  22   4      111.93      105.43     16.99 o 
  -1  22   4      488.60      540.13     34.52 o 
   0  22   4      224.93      212.81     33.31 o 
   1  22   4      698.96      787.62     52.89 o 
   2  22   4        1.22        1.98      8.36 o 
   3  22   4       10.75       19.03     13.67 o 
   4  22   4      145.79      155.69     23.92 o 
   5  22   4        9.05       12.63     12.06 o 
  -4  23   4      239.54      255.58     36.22 o 
  -3  23   4      148.78      145.63     28.37 o 
  -2  23   4      180.11      187.30     33.77 o 
  -1  23   4      142.36      173.76     29.27 o 
   0  23   4      290.74      377.50     38.68 o 
   1  23   4      221.84      223.81     29.83 o 
   2  23   4       86.05      100.61     21.28 o 
   3  23   4       70.16       68.99     18.35 o 
   4  23   4      101.56      157.67     24.77 o 
   5  23   4        6.74       21.70     14.65 o 
   0  24   4      372.55      373.93     39.77 o 
   1  24   4      659.83      652.32     51.11 o 
   2  24   4      122.54      159.19     26.00 o 
   3  24   4       48.51       50.57     17.59 o 
   4  24   4       57.77       42.20     16.03 o 
   1  25   4       75.75       91.93     22.59 o 
   2  25   4      159.97      102.92     21.89 o 
   3  25   4       33.79       29.79     15.00 o 
   4  25   4       46.06       44.71     17.69 o 
  -2 -30   5       26.54       27.52     13.15 o 
  -1 -30   5      169.26      128.34     20.87 o 
   0 -30   5       16.76        3.18     16.75 o 
  -4 -29   5        6.17       17.72     17.86 o 
  -3 -29   5       22.70       13.66     15.45 o 
  -2 -29   5       34.57       54.22     21.67 o 
  -1 -29   5      103.71       92.43     19.15 o 
   0 -29   5      209.78      245.60     25.07 o 
   1 -29   5        9.11      -26.08     18.86 o 
  -4 -28   5       45.98       38.59     19.41 o 
  -3 -28   5       46.87       40.48     19.37 o 
  -2 -28   5       76.01       96.02     25.77 o 
  -1 -28   5       55.54       39.47     12.91 o 
   0 -28   5       41.02       14.84     23.27 o 
   1 -28   5        6.25       14.29     20.53 o 
   2 -28   5        4.80       -4.70     18.53 o 
  -5 -27   5      136.28      154.41     30.08 o 
  -4 -27   5       64.83      119.44     27.90 o 
  -3 -27   5       32.17        5.97     14.30 o 
  -2 -27   5       10.76        6.37     13.53 o 
  -1 -27   5      222.48      234.60     37.46 o 
   0 -27   5      241.85      272.37     25.54 o 
   1 -27   5       77.82       80.24     25.24 o 
   2 -27   5       83.93       47.60     23.20 o 
   3 -27   5       11.32       16.68     16.20 o 
  -6 -26   5       51.63       18.33     14.28 o 
  -5 -26   5       98.52       76.58     22.02 o 
  -4 -26   5       18.55        2.67     13.62 o 
  -3 -26   5       64.20       61.62     20.67 o 
  -2 -26   5       37.02       34.10     17.43 o 
  -1 -26   5      160.26      151.50     28.95 o 
   0 -26   5       73.48       71.88     14.62 o 
   1 -26   5       74.39       62.36     28.88 o 
   2 -26   5       60.32       66.02     24.68 o 
   3 -26   5       40.88       72.22     27.88 o 
  -6 -25   5      118.22      101.61     24.69 o 
  -5 -25   5      303.84      304.10     29.53 o 
  -4 -25   5       69.16       60.97     27.16 o 
  -3 -25   5      498.77      493.65     49.33 o 
  -2 -25   5       38.96       63.14     21.90 o 
  -1 -25   5      121.32      146.84     29.22 o 
   0 -25   5      220.69      193.09     21.13 o 
   1 -25   5       52.35       39.21     24.52 o 
   2 -25   5      143.37      177.08     35.47 o 
   3 -25   5       34.31       92.46     29.42 o 
   4 -25   5       77.04      105.69     31.85 o 
  -6 -24   5       68.16       81.75     16.76 o 
  -5 -24   5      229.87      219.92     24.94 o 
  -4 -24   5      436.57      416.11     33.01 o 
  -3 -24   5      254.37      294.48     39.20 o 
  -2 -24   5       56.35       53.83     20.51 o 
  -1 -24   5      131.87      132.63     28.92 o 
   0 -24   5      109.41      105.63     25.71 o 
   1 -24   5      197.34      169.00     17.47 o 
   2 -24   5      122.84      111.12     40.26 o 
   3 -24   5        7.82       15.35     14.69 o 
   4 -24   5       14.49       34.27     21.91 o 
   5 -24   5       32.24        3.68     16.14 o 
  -6 -23   5      137.52      120.08     19.76 o 
  -5 -23   5      161.47      194.30     23.18 o 
  -4 -23   5       58.38       39.64     37.44 o 
  -3 -23   5      677.31      656.58     39.13 o 
  -2 -23   5      182.40      196.46     32.04 o 
  -1 -23   5      288.80      294.13     38.52 o 
   0 -23   5       88.98       95.91     24.70 o 
   1 -23   5       52.52       65.93     12.23 o 
   2 -23   5      139.38      104.29     15.41 o 
   3 -23   5       42.49       97.82     29.00 o 
   4 -23   5       29.55       24.87     21.72 o 
   5 -23   5      123.65       79.13     28.49 o 
  -6 -22   5       46.57       72.38     16.47 o 
  -5 -22   5      545.60      570.57     37.33 o 
  -4 -22   5      124.16      117.09     18.34 o 
  -3 -22   5      331.54      347.27     30.49 o 
  -2 -22   5       56.22       48.73     19.18 o 
  -1 -22   5      146.72      113.24     24.23 o 
   0 -22   5      293.50      341.96     41.30 o 
   1 -22   5       53.58       51.55     10.65 o 
   2 -22   5      160.49      142.00     17.38 o 
   3 -22   5       60.79       36.91     17.96 o 
   4 -22   5       24.92        4.48     17.67 o 
   5 -22   5      172.60      168.59     35.44 o 
   6 -22   5      106.37      120.58     32.20 o 
  -7 -21   5       16.05       34.81     20.86 o 
  -6 -21   5       41.73       40.66     13.86 o 
  -5 -21   5      864.96      862.46     44.70 o 
  -4 -21   5      393.46      342.11     28.71 o 
  -3 -21   5       92.81       96.72     16.17 o 
  -2 -21   5       96.56       48.35     18.53 o 
  -1 -21   5      138.70      150.66     28.48 o 
   0 -21   5     1111.50     1207.42     73.90 o 
   1 -21   5       29.01       21.23     18.35 o 
   2 -21   5      166.76      183.08     17.02 o 
   3 -21   5      127.35      158.26     31.78 o 
   4 -21   5      163.13      132.61     29.17 o 
   5 -21   5       52.02       15.38     20.90 o 
   6 -21   5      129.47      181.06     37.94 o 
  -7 -20   5       47.35       24.20     20.10 o 
  -6 -20   5      257.19      255.41     25.64 o 
  -5 -20   5      262.38      273.21     25.71 o 
  -4 -20   5       59.18       49.72     12.82 o 
  -3 -20   5      470.18      485.14     31.88 o 
  -2 -20   5       45.57       41.34     11.30 o 
  -1 -20   5      212.57      203.63     30.48 o 
   0 -20   5      387.95      355.59     40.37 o 
   1 -20   5      407.78      453.53     46.44 o 
   2 -20   5      857.28      820.40     35.20 o 
   3 -20   5        5.23        1.98     15.92 o 
   4 -20   5      212.50      201.70     34.96 o 
   5 -20   5       36.17        5.95     20.69 o 
   6 -20   5      120.64      185.10     37.70 o 
   7 -20   5      147.19      136.87     37.23 o 
  -7 -19   5      161.03      172.99     36.24 o 
  -6 -19   5      156.43      147.57     19.97 o 
  -5 -19   5      346.43      347.69     28.33 o 
  -4 -19   5        3.10       -2.17      9.38 o 
  -3 -19   5       32.01       35.61     12.30 o 
  -2 -19   5       94.92      107.82     19.77 o 
  -1 -19   5       17.57       52.81     18.70 o 
   0 -19   5      283.43      264.35     35.54 o 
   1 -19   5     1247.25     1267.52     74.61 o 
   2 -19   5       87.99       82.39      7.88 o 
   3 -19   5      420.59      426.83     48.29 o 
   4 -19   5        1.77        0.31     17.20 o 
   5 -19   5        6.66        8.71     15.59 o 
   6 -19   5      425.70      505.73     58.26 o 
   7 -19   5       55.88       60.37     24.25 o 
  -8 -18   5      253.74      263.41     43.29 o 
  -7 -18   5      100.47      111.31     29.30 o 
  -6 -18   5       83.11       78.99     15.97 o 
  -5 -18   5       22.69       16.71     10.81 o 
  -4 -18   5       11.20        5.35     17.69 o 
  -3 -18   5      250.98      237.32     22.46 o 
  -2 -18   5      930.44      916.40     41.10 o 
  -1 -18   5     1193.02     1219.65     68.86 o 
   0 -18   5       32.30       36.71     17.28 o 
   1 -18   5      379.58      407.34     42.66 o 
   2 -18   5     1242.13     1103.90     81.14 o 
   3 -18   5     1173.98     1356.06     81.18 o 
   4 -18   5       16.92      -10.08     20.85 o 
   5 -18   5      102.35      110.66     28.76 o 
   6 -18   5      106.93      141.29     33.70 o 
   7 -18   5       51.94       99.56     31.07 o 
  -8 -17   5      127.71      122.56     30.13 o 
  -7 -17   5      662.35      692.15     63.08 o 
  -6 -17   5      536.51      556.27     35.60 o 
  -5 -17   5      549.07      568.38     34.61 o 
  -4 -17   5      147.46      129.97     17.47 o 
  -3 -17   5       53.13       53.82     11.97 o 
  -2 -17   5      220.65      231.72     21.50 o 
  -1 -17   5     1265.19     1302.37     47.61 o 
   0 -17   5      334.71      356.97     38.13 o 
   1 -17   5      775.07      756.97     27.70 o 
   2 -17   5      603.66      576.68     39.01 o 
   3 -17   5      625.44      755.18     60.13 o 
   4 -17   5      101.96      146.91     29.85 o 
   5 -17   5     1027.56     1013.17     74.49 o 
   6 -17   5      184.97      181.39     36.87 o 
   7 -17   5      204.57      245.69     41.97 o 
  -8 -16   5       29.45       45.97     24.63 o 
  -7 -16   5      196.04      220.57     38.47 o 
  -6 -16   5      202.07      222.30     22.91 o 
  -5 -16   5       98.08       85.72     15.99 o 
  -4 -16   5        6.54        3.09     13.14 o 
  -3 -16   5      227.56      231.47     21.97 o 
  -2 -16   5      317.24      302.41     24.24 o 
  -1 -16   5      225.68      223.60     19.91 o 
   0 -16   5      137.24      155.76     25.54 o 
   1 -16   5      722.03      758.29     27.36 o 
   2 -16   5       33.67       26.79      5.95 o 
   3 -16   5     1267.84     1285.94     75.94 o 
   4 -16   5      475.01      480.96     49.26 o 
   5 -16   5      256.99      278.49     40.96 o 
   6 -16   5      118.93       96.05     27.09 o 
   7 -16   5        8.81        8.81     17.60 o 
   8 -16   5        3.30        5.40     18.20 o 
  -8 -15   5      154.73      155.66     34.10 o 
  -7 -15   5       39.57       46.24     23.77 o 
  -6 -15   5       65.59       64.88     14.32 o 
  -5 -15   5       83.98       87.10     15.02 o 
  -4 -15   5        5.49       24.56     13.38 o 
  -3 -15   5      380.06      415.61     27.31 o 
  -2 -15   5      169.15      179.93     18.42 o 
  -1 -15   5      252.87      259.57     20.28 o 
   0 -15   5      332.86      345.55     36.70 o 
   1 -15   5      529.87      501.50     22.13 o 
   2 -15   5      324.32      294.56     31.33 o 
   3 -15   5       39.92       25.73     17.42 o 
   4 -15   5      163.57      216.43     34.31 o 
   5 -15   5      440.27      483.84     50.27 o 
   6 -15   5       44.89       69.27     22.06 o 
   7 -15   5      247.74      262.32     40.80 o 
   8 -15   5        4.26       26.91     18.20 o 
  -9 -14   5       44.68       54.36     25.62 o 
  -8 -14   5      130.59      113.63     28.98 o 
  -7 -14   5     2069.67     1934.31    100.51 o 
  -6 -14   5       68.87       80.05     23.23 o 
  -5 -14   5      108.83      105.62     15.65 o 
  -4 -14   5       20.74       34.87     19.76 o 
  -3 -14   5       22.45       25.61     10.12 o 
  -2 -14   5       80.40       80.43     26.97 o 
  -1 -14   5        8.02       12.84     10.01 o 
   0 -14   5      189.78      200.09     27.89 o 
   1 -14   5       75.62       76.59      9.58 o 
   2 -14   5       21.63       14.58      4.52 o 
   3 -14   5      399.09      413.57     43.10 o 
   4 -14   5      402.54      445.60     45.84 o 
   5 -14   5       82.03       89.56     22.79 o 
   7 -14   5       58.11       72.85     25.02 o 
   8 -14   5       40.04       47.69     21.59 o 
  -9 -13   5       92.09       34.48     22.21 o 
  -8 -13   5      171.37      127.42     31.15 o 
  -7 -13   5      148.80      206.28     35.40 o 
  -6 -13   5      358.87      349.87     42.81 o 
  -5 -13   5        7.39       11.00      9.99 o 
  -4 -13   5        7.26       11.87      8.57 o 
  -3 -13   5      244.41      232.97     20.42 o 
  -2 -13   5      587.64      599.81     30.62 o 
  -1 -13   5       50.74       52.83     13.28 o 
   0 -13   5      115.85       91.85      8.93 o 
   1 -13   5      135.55      130.99     11.92 o 
   2 -13   5       63.75       48.94     10.32 o 
   3 -13   5       67.47       49.00     19.53 o 
   4 -13   5       35.05       13.14     12.49 o 
   5 -13   5      124.33      125.74     26.48 o 
   6 -13   5      163.70      143.19     29.82 o 
   7 -13   5       34.57       37.92     21.71 o 
   8 -13   5        3.28       27.82     22.62 o 
  -9 -12   5       19.55       54.89     23.31 o 
  -8 -12   5      129.27      124.22     33.14 o 
  -7 -12   5      786.31      804.64     64.60 o 
  -6 -12   5      318.30      336.13     40.83 o 
  -5 -12   5      256.48      230.61     21.26 o 
  -4 -12   5      192.61      189.82     19.06 o 
  -3 -12   5      143.70      151.05     16.50 o 
  -2 -12   5       81.56      100.62     23.09 o 
  -1 -12   5      683.80      694.80     42.64 o 
   0 -12   5      283.15      284.52     14.40 o 
   1 -12   5      463.41      423.90     19.93 o 
   2 -12   5       78.79       77.92      8.23 o 
   3 -12   5       94.16      116.19     23.66 o 
   4 -12   5       20.86        4.02     11.43 o 
   5 -12   5      215.16      232.96     34.91 o 
   6 -12   5       19.42       38.56     19.16 o 
   7 -12   5      158.64      150.68     31.65 o 
   8 -12   5       21.57       21.39     17.32 o 
  -9 -11   5      138.15      102.42     29.63 o 
  -8 -11   5       67.62       69.52     22.93 o 
  -7 -11   5      174.80       92.17     24.48 o 
  -6 -11   5     1022.91     1089.96     70.07 o 
  -5 -11   5       84.50       88.46     14.54 o 
  -4 -11   5      252.84      261.29     21.61 o 
  -3 -11   5      200.02      190.23     26.41 o 
  -2 -11   5      121.81      109.30     13.96 o 
  -1 -11   5     2004.64     2137.87     79.05 o 
   0 -11   5       46.48       34.95      5.97 o 
   1 -11   5      282.77      292.39     16.77 o 
   2 -11   5       31.07       23.31      5.32 o 
   3 -11   5      467.87      508.10     44.15 o 
   4 -11   5       25.38       19.96     14.16 o 
   5 -11   5      180.81      151.85     27.60 o 
   6 -11   5       17.60       52.60     20.92 o 
   7 -11   5        3.74        7.61     17.05 o 
   8 -11   5       25.96       43.57     19.51 o 
  -9 -10   5       36.13       52.74     22.29 o 
  -8 -10   5       29.53       30.41     17.10 o 
  -7 -10   5      233.22      244.70     38.31 o 
  -6 -10   5       48.80       56.26     20.39 o 
  -5 -10   5     1488.26     1451.39     49.94 o 
  -4 -10   5       42.68       55.03     12.58 o 
  -3 -10   5     1088.11     1247.06     42.46 o 
  -2 -10   5      402.81      433.86     24.77 o 
  -1 -10   5      400.13      401.01     17.49 o 
   0 -10   5      197.28      191.58     11.46 o 
   1 -10   5      104.05      122.14     11.20 o 
   2 -10   5      487.24      489.83     19.42 o 
   3 -10   5      211.51      230.48     29.65 o 
   4 -10   5       62.25       45.09     17.54 o 
   5 -10   5      198.26      218.32     30.84 o 
   6 -10   5       55.02       84.63     20.83 o 
   7 -10   5       11.48        8.50     16.09 o 
   8 -10   5        1.75       10.60     15.17 o 
   9 -10   5       52.79      105.43     28.06 o 
  -9  -9   5        1.05       19.19     20.36 o 
  -8  -9   5       16.89       29.07     21.00 o 
  -7  -9   5      401.22      352.08     43.04 o 
  -6  -9   5      542.41      550.08     50.18 o 
  -5  -9   5     1200.92     1275.77     69.77 o 
  -4  -9   5       80.67       81.98     13.71 o 
  -3  -9   5      550.06      626.72     58.45 o 
  -2  -9   5      293.88      321.52     21.20 o 
  -1  -9   5      346.11      334.43     15.74 o 
   0  -9   5      144.17      129.55     11.02 o 
   1  -9   5      246.37      264.05     16.04 o 
   2  -9   5       32.19       24.71      6.16 o 
   3  -9   5      184.94      162.80     19.02 o 
   4  -9   5       53.19       37.89     16.53 o 
   5  -9   5       65.32       59.40     19.04 o 
   6  -9   5       76.03       59.95     20.93 o 
   7  -9   5       41.35       25.62     16.78 o 
   8  -9   5      151.63      120.25     28.68 o 
   9  -9   5       29.77       26.67     19.39 o 
  -9  -8   5       45.41       66.68     24.81 o 
  -8  -8   5       41.98       39.75     21.33 o 
  -7  -8   5       90.50       96.61     25.27 o 
  -6  -8   5      147.62      144.78     28.28 o 
  -5  -8   5     1143.49     1195.12     67.00 o 
  -4  -8   5       87.23       87.60     13.58 o 
  -3  -8   5      238.95      222.50     18.26 o 
  -2  -8   5       61.84       90.78     16.28 o 
  -1  -8   5      205.38      235.16     13.14 o 
   0  -8   5      806.47      782.26     32.22 o 
   1  -8   5      552.21      683.34     66.94 o 
   2  -8   5      293.88      286.31     30.08 o 
   3  -8   5      412.60      413.14     17.38 o 
   4  -8   5       33.87       30.68     15.93 o 
   5  -8   5      220.62      243.23     31.16 o 
   6  -8   5       23.77       26.24     16.68 o 
   7  -8   5      186.40      210.71     32.15 o 
   8  -8   5      108.37       77.80     22.56 o 
   9  -8   5       92.13      145.24     30.87 o 
 -10  -7   5       60.82       89.02     32.96 o 
  -9  -7   5       40.95       36.70     23.41 o 
  -8  -7   5       51.15       58.06     22.96 o 
  -7  -7   5       68.37       58.61     21.35 o 
  -6  -7   5       14.81       13.85     13.41 o 
  -5  -7   5      689.51      673.27     51.03 o 
  -4  -7   5       33.62       42.49     13.02 o 
  -3  -7   5      609.99      643.48     29.64 o 
  -2  -7   5      442.08      453.70     24.17 o 
  -1  -7   5      166.99      193.45     11.81 o 
   0  -7   5      885.54      935.94     27.32 o 
   1  -7   5      396.83      414.51     14.04 o 
   2  -7   5       11.24       10.84      6.87 o 
   3  -7   5      481.17      524.59     20.62 o 
   4  -7   5       11.30        6.92     11.15 o 
   5  -7   5      100.38       69.46     18.48 o 
   6  -7   5      131.94      131.93     24.49 o 
   7  -7   5      557.85      566.95     50.03 o 
   8  -7   5      148.90      227.05     33.77 o 
   9  -7   5      183.32      152.58     30.01 o 
 -10  -6   5        0.89       -2.23     19.48 o 
  -9  -6   5      258.84      227.29     39.07 o 
  -8  -6   5      167.03      225.89     35.81 o 
  -7  -6   5      714.79      700.77     59.04 o 
  -6  -6   5      102.04       98.42     24.77 o 
  -5  -6   5      653.07      673.27     50.48 o 
  -4  -6   5      293.79      302.34     22.34 o 
  -3  -6   5      920.14      997.62     29.13 o 
  -2  -6   5      100.75      103.85     12.38 o 
  -1  -6   5     2128.62     2227.13     38.13 o 
   0  -6   5      746.66      699.09     20.25 o 
   1  -6   5       41.82       43.47      5.17 o 
   2  -6   5      197.14      167.04     14.26 o 
   3  -6   5       71.20       75.81      9.23 o 
   4  -6   5      437.78      461.81     38.52 o 
   5  -6   5      565.67      553.78     43.26 o 
   6  -6   5      448.28      473.11     42.97 o 
   7  -6   5      146.15      179.39     28.99 o 
   8  -6   5       60.03       84.06     23.71 o 
   9  -6   5       41.22       62.88     23.25 o 
 -10  -5   5       14.71       36.38     28.35 o 
  -9  -5   5       77.07       92.64     29.26 o 
  -8  -5   5       99.38      111.52     25.92 o 
  -7  -5   5      181.47      168.28     29.71 o 
  -6  -5   5       49.10       52.88     19.90 o 
  -5  -5   5      330.72      336.20     35.95 o 
  -4  -5   5      479.38      453.18     39.05 o 
  -3  -5   5      973.02      985.12     28.85 o 
  -2  -5   5      274.23      249.34     17.65 o 
  -1  -5   5     2732.08     2952.34     43.37 o 
   0  -5   5     2589.61     2605.24     38.11 o 
   1  -5   5     1107.58     1102.95     21.46 o 
   2  -5   5      316.91      335.17     39.18 o 
   3  -5   5      620.68      650.28     24.61 o 
   4  -5   5      101.19       98.80     19.65 o 
   5  -5   5      470.65      468.67     38.95 o 
   6  -5   5      943.40     1029.97     60.01 o 
   7  -5   5      573.49      646.18     50.54 o 
   8  -5   5       19.58       22.29     15.26 o 
   9  -5   5      147.05      189.54     31.61 o 
 -10  -4   5       20.65       48.31     24.69 o 
  -9  -4   5      123.58       68.29     25.35 o 
  -8  -4   5       23.39       19.90     16.67 o 
  -7  -4   5       81.00      119.25     29.25 o 
  -6  -4   5       63.30       57.12     13.05 o 
  -5  -4   5       45.31       33.20     10.03 o 
  -4  -4   5       45.65       55.94     17.72 o 
  -3  -4   5     1649.28     1669.61     61.19 o 
  -2  -4   5       61.52       61.79     14.57 o 
  -1  -4   5     2664.92     2933.11     64.76 o 
   0  -4   5     2002.34     1934.79     36.63 o 
   1  -4   5     4169.35     4481.10     41.86 o 
   2  -4   5      583.23      574.44     45.29 o 
   3  -4   5     2139.85     2133.51     45.14 o 
   4  -4   5      211.93      185.14     24.01 o 
   5  -4   5      891.81      941.79     52.96 o 
   6  -4   5       13.82       15.16     11.48 o 
   7  -4   5       26.11       57.89     19.05 o 
   8  -4   5      147.54      194.27     30.07 o 
   9  -4   5       21.31       17.89     15.52 o 
 -10  -3   5        0.01       14.36     20.17 o 
  -9  -3   5      198.04      151.16     34.43 o 
  -8  -3   5       30.82       45.66     20.50 o 
  -7  -3   5        9.82        6.48     17.06 o 
  -6  -3   5       60.43       52.42     12.63 o 
  -5  -3   5        0.39       -9.73      9.80 o 
  -4  -3   5      192.20      162.46     24.99 o 
  -3  -3   5      477.79      454.10     24.12 o 
  -2  -3   5       42.36       64.59     10.08 o 
  -1  -3   5     1774.55     1817.60     33.88 o 
   0  -3   5      919.04      863.62     21.86 o 
   1  -3   5     7679.18     8319.07     56.26 o 
   2  -3   5       86.86       85.81     10.16 o 
   3  -3   5      307.97      350.47     19.31 o 
   4  -3   5      155.81      173.78     22.70 o 
   5  -3   5      322.39      344.36     31.68 o 
   6  -3   5      310.78      367.96     34.73 o 
   7  -3   5       40.67       44.99     15.46 o 
   8  -3   5      195.79      194.96     29.00 o 
   9  -3   5       12.52        5.60     16.42 o 
 -10  -2   5       32.91       29.36     18.23 o 
  -9  -2   5      130.65       75.91     26.44 o 
  -8  -2   5       21.45        0.80     17.04 o 
  -7  -2   5     1049.77     1089.37     47.96 o 
  -6  -2   5       28.91       20.95      9.27 o 
  -5  -2   5      288.49      278.93     22.50 o 
  -4  -2   5      180.44      166.69     24.74 o 
  -3  -2   5     1398.87     1447.64     61.81 o 
  -2  -2   5      589.13      630.88     26.65 o 
  -1  -2   5     1048.89     1090.76     26.32 o 
   0  -2   5      646.40      650.41     19.06 o 
   1  -2   5      453.86      475.20     13.78 o 
   2  -2   5       36.18       47.44     11.84 o 
   3  -2   5     3403.79     3428.95    117.25 o 
   4  -2   5      504.63      555.40     37.18 o 
   5  -2   5      162.18      169.19     22.53 o 
   6  -2   5       21.68       31.66     12.67 o 
   7  -2   5       73.94       84.89     18.75 o 
   8  -2   5      146.78      138.38     24.27 o 
   9  -2   5       85.13       99.90     21.82 o 
 -10  -1   5        0.76      -19.32     20.95 o 
  -9  -1   5     1276.30     1108.68     81.58 o 
  -8  -1   5       18.61       16.08     17.87 o 
  -7  -1   5     1047.21     1123.24     48.59 o 
  -6  -1   5       60.53       58.47     12.75 o 
  -5  -1   5     1368.18     1551.59     74.56 o 
  -4  -1   5       67.80       32.27     14.01 o 
  -3  -1   5      102.21      109.00     17.46 o 
  -2  -1   5      132.01      123.61     16.58 o 
  -1  -1   5     4088.91     4047.21     50.40 o 
   0  -1   5     1577.91     1556.77     29.21 o 
   1  -1   5     1093.85     1182.45     37.99 o 
   2  -1   5      428.00      413.30     28.11 o 
   3  -1   5       77.56       88.56     10.73 o 
   4  -1   5       22.67       16.39     10.51 o 
   5  -1   5      307.70      329.81     29.04 o 
   6  -1   5      256.02      216.42     25.42 o 
   7  -1   5       64.45       58.49     15.59 o 
   8  -1   5       67.67       94.21     20.12 o 
   9  -1   5      137.51      142.90     24.98 o 
 -10   0   5        1.00       14.54     20.45 o 
  -9   0   5      307.22      271.65     43.33 o 
  -8   0   5      369.54      405.38     48.35 o 
  -7   0   5     2311.92     2342.60     69.59 o 
  -6   0   5      142.82      129.49     17.95 o 
  -5   0   5      871.07      925.45     39.27 o 
  -4   0   5      105.98       97.43     20.28 o 
  -3   0   5     2666.43     2784.98     86.41 o 
  -2   0   5       67.12       68.36     10.17 o 
  -1   0   5     3591.18     3852.85     49.45 o 
   0   0   5      972.78      960.45     30.66 o 
   1   0   5     1007.55      991.49     20.98 o 
   2   0   5       50.74       43.01     10.91 o 
   3   0   5      258.49      311.92     18.27 o 
   4   0   5        2.40       -1.08      7.03 o 
   5   0   5       63.06       46.84     12.53 o 
   6   0   5       29.59       15.64      9.65 o 
   7   0   5      433.29      486.33     37.66 o 
   8   0   5      245.34      252.53     29.57 o 
   9   0   5      163.46      168.52     24.21 o 
 -10   1   5        0.74        5.39     17.96 o 
  -9   1   5     1277.46     1274.20     87.93 o 
  -8   1   5       18.57       16.22     20.91 o 
  -7   1   5     1047.76     1124.27     48.58 o 
  -6   1   5       60.72       52.28     19.27 o 
  -5   1   5     1369.02     1535.03     50.62 o 
  -4   1   5       67.82       70.97     18.40 o 
  -3   1   5      102.77      119.46     20.56 o 
  -1   1   5     4091.33     3994.13     62.66 o 
   0   1   5     1577.88     1538.31     38.34 o 
   1   1   5     1093.60     1147.38     32.80 o 
   2   1   5      427.75      390.98     24.00 o 
   3   1   5       77.41      100.66     15.99 o 
   4   1   5       22.73        9.81      7.26 o 
   5   1   5      307.38      323.95     26.76 o 
   6   1   5      256.02      257.02     25.53 o 
   7   1   5       63.96       60.64     14.82 o 
   8   1   5       67.81       39.47     12.94 o 
 -10   2   5       32.98       29.43     22.67 o 
  -9   2   5      130.98      124.83     31.70 o 
  -8   2   5       21.58        0.20     15.94 o 
  -7   2   5     1050.18     1093.22    135.33 o 
  -6   2   5       29.01       45.11     12.94 o 
  -5   2   5      288.80      318.84     25.84 o 
  -4   2   5      180.77      145.18     24.45 o 
  -1   2   5     1050.73     1073.66     43.99 o 
   0   2   5      647.05      647.98     25.01 o 
   1   2   5      454.53      456.19     29.16 o 
   2   2   5       36.00       34.99      4.35 o 
   3   2   5     3402.42     3494.00     57.93 o 
   4   2   5      505.11      527.90     30.33 o 
   5   2   5      161.80      136.73     16.71 o 
   6   2   5       21.63       24.20     10.50 o 
   7   2   5       73.93       56.42     17.66 o 
   8   2   5      146.74      174.40     22.70 o 
 -10   3   5        0.01      -25.41     21.95 o 
  -9   3   5      198.38      201.01     38.32 o 
  -8   3   5       30.84        3.66     16.03 o 
  -7   3   5        9.80        3.56      9.50 o 
  -6   3   5       60.39       68.79     12.90 o 
  -5   3   5        0.39       -5.27      8.42 o 
   0   3   5      918.03      892.18     29.22 o 
   1   3   5     7680.77     8243.95    105.86 o 
   2   3   5       87.03       93.99     10.62 o 
   3   3   5      308.32      350.61     12.70 o 
   4   3   5      155.77      152.69      9.01 o 
   5   3   5      322.68      316.06     23.51 o 
   6   3   5      310.46      323.44     25.71 o 
   7   3   5       40.63       23.49      7.75 o 
   8   3   5      195.70      220.19     24.35 o 
 -10   4   5       20.62       -5.07     24.41 o 
  -9   4   5      123.50       89.27     30.12 o 
  -8   4   5       23.33        1.96     18.92 o 
  -7   4   5       81.03       66.29     14.52 o 
  -6   4   5       63.30       59.63     12.87 o 
  -5   4   5       44.93       44.15     14.03 o 
   1   4   5     4167.79     4537.08     78.88 o 
   2   4   5      583.37      627.74     29.11 o 
   3   4   5     2139.20     2243.96     33.74 o 
   4   4   5      212.04      194.65     10.94 o 
   5   4   5      892.65      916.69     31.14 o 
   6   4   5       13.79        7.84      7.03 o 
   7   4   5       25.92       40.78      4.75 o 
   8   4   5      147.62      162.87     19.95 o 
 -10   5   5       14.77        7.80     22.82 o 
  -9   5   5       76.70       53.26     23.56 o 
  -8   5   5       99.35      127.13     31.76 o 
  -7   5   5      181.48      167.62     20.60 o 
  -6   5   5       49.27       40.43     11.84 o 
  -5   5   5      330.53      347.25     35.04 o 
   1   5   5     1109.40     1092.42     37.76 o 
   2   5   5      316.98      314.49     19.89 o 
   3   5   5      620.66      659.48     19.02 o 
   4   5   5      101.07       88.76      7.90 o 
   5   5   5      470.33      439.95     17.19 o 
   6   5   5      943.17      967.20     37.35 o 
   7   5   5      573.58      570.73     23.79 o 
   8   5   5       19.54       24.34      8.54 o 
 -10   6   5        0.85       24.71     26.95 o 
  -9   6   5      258.43      202.55     37.90 o 
  -8   6   5      167.55      167.06     35.31 o 
  -7   6   5      715.62      708.30     39.90 o 
  -6   6   5      101.83      113.79     21.31 o 
  -5   6   5      653.33      721.12     48.76 o 
  -3   6   5      921.62     1038.65     54.23 o 
  -2   6   5      100.70      160.00     23.27 o 
  -1   6   5     2130.11     2178.50     63.41 o 
   0   6   5      746.54      696.64     31.99 o 
   1   6   5       41.81       36.67      7.34 o 
   2   6   5      197.49      205.71     15.37 o 
   3   6   5       71.10       79.45      6.72 o 
   4   6   5      437.74      451.83     16.22 o 
   5   6   5      565.52      522.30     18.27 o 
   6   6   5      448.33      454.42     18.31 o 
   7   6   5      146.44      148.35      8.20 o 
 -10   7   5       60.99       77.78     29.76 o 
  -9   7   5       40.53       36.11     23.34 o 
  -8   7   5       51.23       19.30     20.39 o 
  -7   7   5       68.32       72.52     19.83 o 
  -6   7   5       14.64       10.16     11.46 o 
  -5   7   5      690.22      697.88     35.64 o 
  -4   7   5       33.46       31.10      9.98 o 
  -3   7   5      609.83      609.53     41.83 o 
  -2   7   5      442.41      501.33     35.63 o 
  -1   7   5      166.38      133.32     17.61 o 
   0   7   5      884.97      851.23     36.09 o 
   1   7   5      397.38      408.32     21.06 o 
   2   7   5       11.19        8.78      5.02 o 
   3   7   5      480.09      532.88     15.58 o 
   4   7   5       11.34       10.03      3.64 o 
   5   7   5      100.40       80.19     22.06 o 
   6   7   5      131.56      117.10     15.46 o 
   7   7   5      558.06      525.09     18.04 o 
 -10   8   5        1.69       12.11     20.45 o 
  -9   8   5       45.28       50.48     25.87 o 
  -8   8   5       42.03       24.14     18.63 o 
  -7   8   5       90.80      115.73     22.35 o 
  -6   8   5      147.85      166.39     26.08 o 
  -5   8   5     1144.52     1229.57     47.47 o 
  -4   8   5       87.26       97.97     22.40 o 
  -3   8   5      239.21      224.65     27.43 o 
  -2   8   5       61.92       70.91     16.03 o 
  -1   8   5      206.00      229.03     22.08 o 
   0   8   5      805.68      775.49     35.78 o 
   1   8   5      551.79      638.78     40.69 o 
   2   8   5      293.45      293.99     14.44 o 
   3   8   5      412.72      423.26     22.03 o 
   4   8   5       33.65       34.01      9.56 o 
   5   8   5      220.82      176.08     34.59 o 
   6   8   5       23.68       16.40      3.11 o 
   7   8   5      186.94      145.07     34.76 o 
  -9   9   5        1.09       -4.04     17.36 o 
  -7   9   5      401.60      384.55     40.53 o 
  -6   9   5      542.71      534.48     33.36 o 
  -5   9   5     1202.40     1343.77     49.85 o 
  -4   9   5       80.70       74.96     23.42 o 
  -3   9   5      550.90      590.48     42.34 o 
  -2   9   5      294.94      296.33     28.95 o 
  -1   9   5      345.60      332.40     26.76 o 
   0   9   5      144.25      130.77     16.17 o 
   1   9   5      247.02      257.49     15.97 o 
   2   9   5       32.40       27.58      6.01 o 
   3   9   5      184.97      176.73      9.11 o 
   4   9   5       53.17       36.03      7.42 o 
   5   9   5       65.18       61.11      5.55 o 
   6   9   5       76.06       67.47      6.54 o 
   7   9   5       41.39       39.95      7.15 o 
  -9  10   5       36.32       62.84     30.15 o 
  -7  10   5      233.17      257.68     33.79 o 
  -6  10   5       48.80       70.96     15.89 o 
  -5  10   5     1487.51     1556.59     65.01 o 
  -4  10   5       42.70       45.47     12.34 o 
  -3  10   5     1089.49     1169.67     42.61 o 
  -2  10   5      403.61      440.23     35.22 o 
  -1  10   5      401.56      421.68     31.27 o 
   0  10   5      197.15      194.25     20.31 o 
   1  10   5      103.69      119.83     12.05 o 
   2  10   5      486.88      496.16     21.15 o 
   3  10   5      210.98      218.35     11.04 o 
   4  10   5       62.40       69.36      6.94 o 
   5  10   5      198.48      208.69     25.12 o 
   6  10   5       55.14       50.01      5.28 o 
   7  10   5       11.48        8.34      4.18 o 
  -9  11   5      137.84      162.15     35.89 o 
  -6  11   5     1023.41     1131.19     65.54 o 
  -5  11   5       84.48       74.48     14.20 o 
  -4  11   5      253.03      269.56     23.14 o 
  -3  11   5      200.81      216.87     19.58 o 
  -2  11   5      121.97      150.16     22.85 o 
  -1  11   5     2005.06     1995.93     68.38 o 
   0  11   5       46.53       40.03     10.41 o 
   1  11   5      282.65      297.29     22.11 o 
   2  11   5       31.03       32.50      6.54 o 
   3  11   5      467.19      523.21     22.66 o 
   4  11   5       25.31       28.68      6.87 o 
   5  11   5      180.88      191.54     13.88 o 
   6  11   5       17.55       14.33      3.95 o 
   7  11   5        3.74        1.25      9.38 o 
  -6  12   5      317.93      364.18     38.95 o 
  -5  12   5      257.06      218.95     21.80 o 
  -4  12   5      192.87      222.73     21.91 o 
  -3  12   5      143.97      171.52     17.53 o 
  -2  12   5       81.47      101.40     20.70 o 
  -1  12   5      683.91      692.28     41.29 o 
   0  12   5      283.08      242.28     23.44 o 
   1  12   5      462.94      438.49     26.49 o 
   2  12   5       78.90       85.29     10.57 o 
   3  12   5       93.84       99.61     10.61 o 
   4  12   5       20.76       25.06      7.17 o 
   5  12   5      215.24      240.35     16.82 o 
   6  12   5       19.52       15.66      6.41 o 
   7  12   5      158.67      151.02     17.79 o 
  -6  13   5      358.89      380.12     40.32 o 
  -5  13   5        7.38       13.64      9.22 o 
  -4  13   5        7.39       16.39     10.29 o 
  -3  13   5      244.56      257.98     28.80 o 
  -2  13   5      587.18      617.46     32.51 o 
  -1  13   5       51.06       44.70     10.14 o 
   0  13   5      115.81       98.95     15.95 o 
   1  13   5      135.80      146.89     14.43 o 
   2  13   5       63.60       57.27     10.01 o 
   3  13   5       67.45       60.16     10.69 o 
   4  13   5       35.04       19.33      6.68 o 
   5  13   5      124.63      110.91     10.86 o 
   6  13   5      163.53      147.80     13.21 o 
   7  13   5       34.46       11.86     11.94 o 
  -6  14   5       68.88       63.99     20.36 o 
  -5  14   5      109.03      115.24     17.15 o 
  -4  14   5       20.71       18.39      9.76 o 
  -3  14   5       22.60       28.64      9.80 o 
  -2  14   5       80.44       95.57     25.91 o 
  -1  14   5        8.01       14.19      7.37 o 
   0  14   5      189.07      215.64     19.01 o 
   1  14   5       75.22       79.53     12.11 o 
   2  14   5       21.63        9.61      5.76 o 
   3  14   5      398.88      390.37     20.43 o 
   4  14   5      402.34      401.53     27.83 o 
   5  14   5       82.19       73.02     15.81 o 
   6  14   5        6.79        3.54      5.47 o 
   7  14   5       58.17       14.69     11.78 o 
  -6  15   5       65.66       43.64     16.87 o 
  -5  15   5       83.66      102.90     23.06 o 
  -4  15   5        5.42        5.05      9.06 o 
  -3  15   5      380.41      404.50     28.08 o 
  -2  15   5      169.37      190.96     19.45 o 
  -1  15   5      252.82      290.40     22.43 o 
   0  15   5      333.14      294.73     22.28 o 
   1  15   5      529.23      581.14     29.46 o 
   2  15   5      324.00      330.97     18.06 o 
   3  15   5       39.91       57.24      9.93 o 
   4  15   5      163.67      166.96     14.56 o 
   5  15   5      440.77      453.21     22.62 o 
   6  15   5       44.88       68.42     31.22 o 
  -5  16   5       98.03      117.19     24.46 o 
  -4  16   5        6.51       26.80     11.59 o 
  -3  16   5      227.62      235.61     22.55 o 
  -2  16   5      317.43      327.11     25.69 o 
  -1  16   5      225.26      191.73     37.80 o 
   0  16   5      137.44      140.69     16.47 o 
   1  16   5      720.86      741.62     34.37 o 
   2  16   5       33.70       45.70      8.14 o 
   3  16   5     1266.29     1251.70     39.05 o 
   4  16   5      473.88      504.50     25.20 o 
   5  16   5      257.18      257.78     18.33 o 
   6  16   5      119.04      137.00     14.63 o 
  -5  17   5      549.62      546.21     48.42 o 
  -4  17   5      146.95      162.67     19.85 o 
  -3  17   5       52.92       47.52     12.22 o 
  -2  17   5      220.13      225.00     21.90 o 
  -1  17   5     1264.28     1331.73     49.32 o 
   0  17   5      334.12      342.23     25.02 o 
   1  17   5      774.21      737.16     35.27 o 
   2  17   5      603.53      643.52     26.60 o 
   3  17   5      625.37      699.67     44.42 o 
   4  17   5      102.22      109.63     18.97 o 
   5  17   5     1026.99     1068.49     37.56 o 
   6  17   5      184.74      155.30     25.67 o 
  -4  18   5       11.19       24.46     14.22 o 
  -3  18   5      250.81      254.49     24.18 o 
  -2  18   5      930.68      942.71     46.65 o 
  -1  18   5     1193.98     1147.22     80.52 o 
   0  18   5       32.05       34.04     11.69 o 
   1  18   5      380.07      404.88     31.08 o 
   2  18   5     1242.34     1298.31     43.31 o 
   3  18   5     1173.47     1190.59     64.96 o 
   4  18   5       16.95        9.40      9.09 o 
   5  18   5      102.10      133.20     14.76 o 
   6  18   5      106.78       88.99     24.69 o 
  -4  19   5        3.05       19.85     13.94 o 
  -3  19   5       31.92       18.53     10.13 o 
  -2  19   5       94.91       89.07     26.43 o 
  -1  19   5       17.51       23.78     10.68 o 
   0  19   5      283.55      310.02     26.66 o 
   1  19   5     1247.01     1178.91     58.98 o 
   2  19   5       87.80       85.10     16.87 o 
   3  19   5      419.75      406.00     25.08 o 
   4  19   5        1.80        8.26      7.98 o 
   5  19   5        6.61       20.67      8.73 o 
  -3  20   5      470.08      488.51     49.34 o 
  -2  20   5       45.38       53.48     34.35 o 
  -1  20   5      212.78      213.46     22.53 o 
   0  20   5      387.95      414.25     37.86 o 
   1  20   5      407.94      388.73     35.34 o 
   2  20   5      857.10      949.69     39.65 o 
   3  20   5        5.23       -5.31      8.52 o 
   4  20   5      213.09      203.58     33.76 o 
   5  20   5       36.01       30.29     10.92 o 
  -2  21   5       96.61       77.38     19.96 o 
  -1  21   5      138.94      158.52     26.23 o 
   0  21   5     1112.10     1158.20     64.63 o 
   1  21   5       28.89       24.21     12.61 o 
   2  21   5      167.57      196.50     24.06 o 
   3  21   5      127.24      127.88     16.69 o 
   4  21   5      162.99      170.67     23.17 o 
  -1  22   5      146.65      113.03     22.25 o 
   0  22   5      294.11      306.63     35.15 o 
   1  22   5       53.42       21.89     12.71 o 
   2  22   5      160.32      175.37     27.25 o 
   3  22   5       60.92       76.94     18.64 o 
   4  22   5       25.05       33.41     15.08 o 
  -1  23   5      288.48      358.55     39.94 o 
   0  23   5       89.02       59.20     18.84 o 
   1  23   5       52.58       40.67     16.15 o 
   2  23   5      139.58      108.15     21.10 o 
   3  23   5       42.42       38.86     14.98 o 
   4  23   5       29.57       41.46     13.54 o 
   0  24   5      109.61      102.93     22.82 o 
   1  24   5      197.22      184.06     29.63 o 
   2  24   5      122.93      139.27     25.47 o 
   3  24   5        7.84       -2.79     12.11 o 
   4  24   5       14.56       41.09     17.65 o 
   2  25   5      143.15      159.85     27.29 o 
   3  25   5       34.35       33.30     13.94 o 
  -2 -29   6       22.52       39.47     20.53 o 
  -3 -28   6       80.18      120.73     28.62 o 
  -2 -28   6       49.81       28.59     19.76 o 
  -1 -28   6        4.79      -31.47     20.98 o 
   0 -28   6      144.08      202.19     37.57 o 
  -4 -27   6       14.79       21.32     16.11 o 
  -3 -27   6       22.17       32.10     18.68 o 
  -2 -27   6       49.24       22.81     18.19 o 
  -1 -27   6      153.51      217.52     38.12 o 
   0 -27   6      106.91      107.81     28.61 o 
   1 -27   6      179.38      162.35     35.04 o 
  -5 -26   6        5.83       14.68     14.52 o 
  -4 -26   6       48.04       59.05     20.11 o 
  -3 -26   6       43.69       35.12     17.86 o 
  -2 -26   6        9.54       -0.74     14.36 o 
  -1 -26   6       43.88       82.53     27.48 o 
   0 -26   6      158.27      162.79     33.87 o 
   1 -26   6      232.18      340.60     48.57 o 
   2 -26   6       53.58       74.74     27.73 o 
  -5 -25   6      126.19      123.70     20.43 o 
  -4 -25   6      150.94      149.40     21.76 o 
  -3 -25   6       11.62       15.15     17.81 o 
  -2 -25   6      115.15      152.58     30.86 o 
  -1 -25   6       77.38       57.58     24.18 o 
   0 -25   6        8.69      -12.34     17.75 o 
   1 -25   6       43.11       32.90     24.19 o 
   2 -25   6      191.40      218.85     38.74 o 
   3 -25   6      127.96      124.41     31.05 o 
  -6 -24   6       36.12       25.56     15.64 o 
  -5 -24   6      563.25      553.60     44.76 o 
  -4 -24   6       20.98       16.99     10.89 o 
  -3 -24   6      181.72      175.98     32.40 o 
  -2 -24   6      190.69      191.83     34.44 o 
  -1 -24   6      444.08      477.50     50.35 o 
   0 -24   6       56.25       82.03     24.42 o 
   1 -24   6       36.01       29.16      9.34 o 
   2 -24   6      116.49      113.45     28.95 o 
   3 -24   6       30.82        9.22     18.02 o 
   4 -24   6        3.49      -33.46     22.31 o 
  -6 -23   6       16.25       47.55     14.35 o 
  -5 -23   6      148.52      145.40     21.33 o 
  -4 -23   6       77.01       67.68     16.05 o 
  -3 -23   6       43.42       27.63     25.76 o 
  -2 -23   6        2.25       -7.83     13.75 o 
  -1 -23   6       61.20       73.36     24.38 o 
   0 -23   6       83.19      120.63     27.52 o 
   1 -23   6       32.16        7.58     16.34 o 
   2 -23   6       69.86       31.09     20.78 o 
   3 -23   6      170.46      163.64     34.06 o 
   4 -23   6       99.95       97.37     30.98 o 
  -6 -22   6      315.10      331.94     31.11 o 
  -5 -22   6        6.91        8.96     11.67 o 
  -4 -22   6        8.10       29.44     12.64 o 
  -3 -22   6      533.41      608.07     38.22 o 
  -2 -22   6       23.66       24.51     16.61 o 
  -1 -22   6       34.12        5.00     14.20 o 
   0 -22   6       27.79       67.97     22.20 o 
   1 -22   6       54.67       63.60     37.78 o 
   2 -22   6       41.82       40.34     21.07 o 
   3 -22   6       13.28       15.26     18.45 o 
   4 -22   6        2.09      -21.72     20.38 o 
   5 -22   6       47.63       60.63     22.95 o 
  -6 -21   6      163.90      172.45     23.13 o 
  -5 -21   6      200.06      211.47     36.61 o 
  -4 -21   6      147.46      138.29     19.83 o 
  -3 -21   6      210.83      193.13     23.13 o 
  -2 -21   6       37.54       37.37     18.49 o 
  -1 -21   6      127.62      105.44     23.46 o 
   0 -21   6       59.99       84.78     24.77 o 
   1 -21   6      946.06      927.45     34.29 o 
   2 -21   6      109.38      101.31     10.57 o 
   3 -21   6       91.16       77.92     25.06 o 
   4 -21   6       46.44       -6.25     19.01 o 
   5 -21   6       32.80       81.08     28.28 o 
  -7 -20   6        7.24        6.70     22.54 o 
  -6 -20   6       77.16       55.18     18.34 o 
  -5 -20   6       21.69        4.90      9.06 o 
  -4 -20   6      152.38      172.08     21.93 o 
  -3 -20   6       82.88      101.75     16.18 o 
  -2 -20   6      420.29      359.03     28.12 o 
  -1 -20   6       62.76       93.96     24.14 o 
   0 -20   6      104.51      114.45     26.46 o 
   1 -20   6      203.41      214.26     24.94 o 
   2 -20   6       44.61       36.70      5.62 o 
   3 -20   6       38.54       23.75     17.62 o 
   4 -20   6      146.31      179.34     35.56 o 
   5 -20   6       25.98       36.38     22.21 o 
   6 -20   6        6.93       -5.35     18.62 o 
  -7 -19   6       78.35       62.98     26.11 o 
  -6 -19   6      105.05       76.30     16.04 o 
  -5 -19   6      148.44      162.84     21.22 o 
  -4 -19   6      103.98       98.23     16.45 o 
  -3 -19   6       41.16       36.10     34.88 o 
  -2 -19   6       39.83       26.89     26.57 o 
  -1 -19   6      227.15      250.36     34.47 o 
   0 -19   6     1186.79     1401.78     80.56 o 
   1 -19   6      106.25      101.60     36.66 o 
   2 -19   6      205.32      193.99     10.07 o 
   3 -19   6       54.75       66.63     24.46 o 
   4 -19   6       78.19      104.31     27.47 o 
   5 -19   6       58.15       55.28     23.81 o 
   6 -19   6       82.02       83.13     29.61 o 
  -7 -18   6      102.31       75.88     24.48 o 
  -6 -18   6       70.28       61.34     33.01 o 
  -5 -18   6       30.24       12.52     13.35 o 
  -4 -18   6      365.31      354.17     28.58 o 
  -3 -18   6       24.92       17.34      9.83 o 
  -2 -18   6      371.78      414.78     28.98 o 
  -1 -18   6      454.01      517.48     47.45 o 
   0 -18   6      371.93      458.89     46.19 o 
   1 -18   6      185.82      177.10     15.15 o 
   2 -18   6      398.58      316.84     30.91 o 
   3 -18   6       52.51       39.61     18.14 o 
   4 -18   6       13.51       19.81     20.24 o 
   5 -18   6       70.10      120.81     31.44 o 
   6 -18   6       12.48       20.66     22.65 o 
  -7 -17   6       81.20       85.82     26.05 o 
  -6 -17   6       33.24       27.71     11.29 o 
  -5 -17   6       80.72       81.26     15.44 o 
  -4 -17   6       48.32       42.80     13.25 o 
  -3 -17   6       23.06       18.20      9.64 o 
  -2 -17   6      234.51      239.20     22.31 o 
  -1 -17   6       91.26      111.41     16.31 o 
   0 -17   6      570.90      600.05     51.66 o 
   1 -17   6      655.44      611.55     27.11 o 
   2 -17   6      303.34      271.68     19.40 o 
   3 -17   6      233.74      306.63     40.82 o 
   4 -17   6       91.03      102.52     26.60 o 
   5 -17   6        8.95       43.34     23.25 o 
   6 -17   6       34.41       23.26     21.37 o 
   7 -17   6       12.77       -9.97     16.28 o 
  -8 -16   6       69.27       76.41     28.32 o 
  -7 -16   6      180.76      221.00     40.69 o 
  -6 -16   6      169.90      188.36     23.34 o 
  -5 -16   6      122.33      126.20     18.46 o 
  -4 -16   6      129.45      122.46     17.76 o 
  -3 -16   6       48.75       67.15     13.14 o 
  -2 -16   6      400.59      338.45     25.47 o 
  -1 -16   6      250.19      276.08     67.86 o 
   0 -16   6      254.32      258.15     27.71 o 
   1 -16   6      570.93      536.94     25.36 o 
   2 -16   6      137.04      112.76     13.25 o 
   3 -16   6      168.34      201.84     33.77 o 
   4 -16   6      120.79      109.29     25.42 o 
   5 -16   6       97.21      115.77     28.36 o 
   6 -16   6       19.95        4.77     15.39 o 
   7 -16   6        9.20       17.34     14.60 o 
  -8 -15   6       69.20      153.40     35.17 o 
  -7 -15   6       66.09       74.67     25.72 o 
  -6 -15   6      282.04      296.38     27.09 o 
  -5 -15   6       44.62       40.84     27.09 o 
  -4 -15   6        9.76       17.39     11.28 o 
  -3 -15   6       17.99       11.83     11.53 o 
  -2 -15   6      148.72      132.10     16.54 o 
  -1 -15   6       90.41       84.95     13.60 o 
   0 -15   6      939.62      924.99     34.78 o 
   1 -15   6      134.19      143.94     13.42 o 
   2 -15   6     1767.21     1635.59     51.23 o 
   3 -15   6      312.75      284.95     38.17 o 
   4 -15   6       17.63       40.83     18.97 o 
   5 -15   6      264.12      260.36     39.46 o 
   6 -15   6      105.53      118.52     28.79 o 
   7 -15   6       54.14       42.16     18.93 o 
  -8 -14   6       12.88       35.32     22.52 o 
  -7 -14   6      163.61      121.61     30.66 o 
  -6 -14   6      355.72      341.36     43.06 o 
  -5 -14   6      137.47      166.44     19.91 o 
  -4 -14   6      206.36      199.08     20.95 o 
  -3 -14   6       75.65       72.66     27.26 o 
  -2 -14   6      134.05      152.46     17.33 o 
  -1 -14   6       25.34       20.71      8.74 o 
   0 -14   6       61.69       61.99     10.23 o 
   1 -14   6      191.94      189.79     15.61 o 
   2 -14   6       49.36       50.10     33.76 o 
   3 -14   6      179.30      224.25     34.41 o 
   4 -14   6      960.68      823.57     62.81 o 
   5 -14   6       77.48       76.41     25.01 o 
   6 -14   6       12.96       -9.99     16.41 o 
   7 -14   6       28.92       29.48     18.70 o 
  -8 -13   6      185.41      241.25     40.75 o 
  -7 -13   6      519.24      578.80     58.23 o 
  -6 -13   6      451.86      443.55     49.28 o 
  -5 -13   6        3.12       -8.90      9.38 o 
  -4 -13   6      100.75      115.26     18.59 o 
  -3 -13   6      481.79      468.74     44.59 o 
  -2 -13   6      234.47      236.47     20.48 o 
  -1 -13   6      115.80      116.78     14.76 o 
   0 -13   6      300.44      289.04     15.54 o 
   1 -13   6       87.63       88.88     14.41 o 
   2 -13   6      827.53      889.70     28.56 o 
   3 -13   6      108.76      134.71     25.73 o 
   4 -13   6      235.06      288.36     37.61 o 
   5 -13   6      161.64      221.55     34.78 o 
   6 -13   6       31.24       15.27     15.70 o 
   7 -13   6       21.83        7.23     17.25 o 
  -8 -12   6       19.50       -9.90     18.40 o 
  -7 -12   6      734.88      810.71     66.19 o 
  -6 -12   6      438.63      481.21     48.98 o 
  -5 -12   6       93.31       99.81     16.16 o 
  -4 -12   6      307.42      325.14     25.14 o 
  -3 -12   6      103.09       89.39     14.50 o 
  -2 -12   6      314.14      297.31     17.39 o 
  -1 -12   6       27.41       28.00      8.95 o 
   0 -12   6      361.49      353.84     16.93 o 
   1 -12   6      144.63      156.48     37.15 o 
   2 -12   6      173.94      154.06     12.89 o 
   3 -12   6      263.14      205.21     28.15 o 
   4 -12   6      346.15      339.37     38.95 o 
   5 -12   6       19.55       11.52     13.87 o 
   6 -12   6       19.86      -13.06     17.89 o 
   7 -12   6       42.47       68.80     23.75 o 
   8 -12   6       84.88       71.34     24.70 o 
  -9 -11   6       43.84       20.51     17.61 o 
  -8 -11   6      202.38      230.37     40.51 o 
  -7 -11   6       36.31       41.34     21.59 o 
  -6 -11   6      300.45      307.59     40.63 o 
  -5 -11   6      307.88      261.20     34.73 o 
  -4 -11   6       19.17        6.76      8.33 o 
  -3 -11   6       22.90       21.75     10.59 o 
  -2 -11   6      247.76      276.25     16.71 o 
  -1 -11   6      163.43      156.15     15.65 o 
   0 -11   6      210.00      206.12     15.12 o 
   1 -11   6      163.74      177.11     15.79 o 
   2 -11   6     1433.93     1482.73     37.54 o 
   3 -11   6       54.88       41.69      6.57 o 
   4 -11   6      368.08      391.30     42.14 o 
   5 -11   6       42.70       41.37     18.20 o 
   6 -11   6       84.23       89.34     23.61 o 
   7 -11   6       10.14        3.05     17.80 o 
   8 -11   6       16.20       20.35     17.37 o 
  -9 -10   6       98.59      166.12     36.60 o 
  -8 -10   6      182.15      219.49     39.89 o 
  -7 -10   6       52.70       60.26     21.24 o 
  -6 -10   6        3.75       -3.33     14.42 o 
  -5 -10   6       29.01       29.75     10.79 o 
  -4 -10   6      257.36      277.61     22.58 o 
  -3 -10   6       21.95       22.68      6.84 o 
  -2 -10   6      144.07      134.31     12.16 o 
  -1 -10   6      708.46      694.65     30.94 o 
   0 -10   6      625.25      640.81     21.82 o 
   1 -10   6      342.35      348.35     20.38 o 
   2 -10   6      353.09      371.41     19.62 o 
   3 -10   6      234.60      243.75     14.68 o 
   4 -10   6      506.96      472.82     44.53 o 
   5 -10   6       62.69       36.53     18.04 o 
   6 -10   6      305.95      349.75     42.42 o 
   7 -10   6       19.35       18.83     16.77 o 
   8 -10   6       57.39       29.57     15.05 o 
  -9  -9   6        4.95       24.49     20.55 o 
  -8  -9   6       35.16       39.14     20.67 o 
  -7  -9   6        0.32       13.93     18.00 o 
  -6  -9   6      319.13      295.33     39.13 o 
  -5  -9   6      821.56      799.64     56.22 o 
  -4  -9   6       43.89       47.14     14.42 o 
  -3  -9   6       39.96       63.76      9.80 o 
  -2  -9   6       35.75       25.16      6.63 o 
  -1  -9   6       99.74      102.55     17.88 o 
   0  -9   6      459.26      605.08     26.88 o 
   1  -9   6       19.08       26.42      6.89 o 
   2  -9   6      385.78      357.87     19.63 o 
   3  -9   6       73.12       59.32     12.03 o 
   4  -9   6      619.39      668.70     50.83 o 
   5  -9   6      113.51       90.58     21.69 o 
   6  -9   6      237.10      253.20     35.24 o 
   7  -9   6       77.34       77.29     22.56 o 
   8  -9   6      163.63      120.89     26.50 o 
  -9  -8   6        7.03       20.69     21.71 o 
  -8  -8   6       10.10       19.54     17.82 o 
  -7  -8   6        5.03       -4.54     16.91 o 
  -6  -8   6      349.67      307.03     39.03 o 
  -5  -8   6      145.49      141.46     22.86 o 
  -4  -8   6        6.71       11.89      6.84 o 
  -3  -8   6       61.11       57.04      8.97 o 
  -2  -8   6       58.99       76.72     11.40 o 
  -1  -8   6      683.86      684.88     29.54 o 
   0  -8   6      301.94      281.74     14.37 o 
   1  -8   6      855.53      826.25     22.04 o 
   2  -8   6      207.88      207.51     15.36 o 
   3  -8   6      111.12      109.31     11.40 o 
   4  -8   6      353.72      328.42     35.50 o 
   5  -8   6      407.24      388.62     40.47 o 
   6  -8   6      567.94      581.90     50.76 o 
   7  -8   6      160.32      149.09     27.45 o 
   8  -8   6       17.23       39.30     19.09 o 
  -9  -7   6        9.99        3.47     20.09 o 
  -8  -7   6      111.29      139.73     32.81 o 
  -7  -7   6       21.90       35.44     17.93 o 
  -6  -7   6      330.19      340.29     40.53 o 
  -5  -7   6      125.14      132.72     16.52 o 
  -4  -7   6      726.03      698.57     34.93 o 
  -3  -7   6       93.34      107.28     15.36 o 
  -2  -7   6        0.21        1.77      6.12 o 
  -1  -7   6      343.32      350.15     41.34 o 
   0  -7   6       35.18       35.92      6.24 o 
   1  -7   6      903.02      872.34     22.09 o 
   2  -7   6     1132.75     1119.57     34.71 o 
   3  -7   6      101.47      101.97     11.63 o 
   4  -7   6       22.11       15.90     13.18 o 
   5  -7   6      226.73      242.06     31.26 o 
   6  -7   6      397.21      452.33     43.38 o 
   7  -7   6       27.43       30.35     16.84 o 
   8  -7   6      521.76      506.82     50.13 o 
  -9  -6   6       78.08       97.57     32.70 o 
  -8  -6   6      187.09      166.67     34.71 o 
  -7  -6   6       64.54       46.61     21.05 o 
  -6  -6   6      643.79      656.85     55.09 o 
  -5  -6   6      144.05      163.43     18.89 o 
  -4  -6   6     1627.14     1590.83     41.11 o 
  -3  -6   6       66.97       82.08     14.21 o 
  -2  -6   6     1159.95     1132.01     31.31 o 
  -1  -6   6        9.11        6.41      6.32 o 
   0  -6   6     3215.12     3730.19     49.25 o 
   1  -6   6      546.55      538.67     17.11 o 
   2  -6   6      115.68      116.50     12.51 o 
   3  -6   6      345.75      370.12     25.09 o 
   4  -6   6      623.08      670.18     47.04 o 
   5  -6   6      149.47      158.84     25.58 o 
   6  -6   6      380.51      406.44     40.86 o 
   7  -6   6      161.75      175.50     29.35 o 
   8  -6   6      155.04      145.48     28.10 o 
  -9  -5   6       10.30       13.13     24.37 o 
  -8  -5   6      155.09      165.31     35.01 o 
  -7  -5   6       31.56       22.93     18.39 o 
  -6  -5   6       42.68       38.74     20.71 o 
  -5  -5   6        6.39       -7.13      7.76 o 
  -4  -5   6       57.21       53.93     12.40 o 
  -3  -5   6      182.04      204.12     14.89 o 
  -2  -5   6     1846.47     1841.19     39.51 o 
  -1  -5   6      168.05      170.06     14.89 o 
   0  -5   6      199.02      184.37     11.65 o 
   1  -5   6      368.64      351.08     18.20 o 
   2  -5   6      667.65      683.90     28.07 o 
   3  -5   6       50.24       57.48      9.83 o 
   4  -5   6      173.30      160.09     24.11 o 
   5  -5   6      153.90      147.43     24.46 o 
   6  -5   6      142.73      136.79     23.93 o 
   7  -5   6      112.25      127.77     25.39 o 
   8  -5   6       81.96       50.39     18.40 o 
  -9  -4   6        4.95        7.46     19.81 o 
  -8  -4   6       25.75       -3.61     16.44 o 
  -7  -4   6       19.70       20.88     19.72 o 
  -6  -4   6      198.97      180.62     21.69 o 
  -5  -4   6      379.95      343.31     26.15 o 
  -4  -4   6     2469.72     2620.05     65.39 o 
  -3  -4   6       59.74       69.97      9.89 o 
  -2  -4   6      377.83      404.81     18.92 o 
  -1  -4   6      127.40      135.93     13.51 o 
   0  -4   6     1541.86     1529.74     31.33 o 
   1  -4   6      293.92      289.71     13.95 o 
   2  -4   6       89.97       93.58     11.55 o 
   3  -4   6      403.07      430.13     23.40 o 
   4  -4   6     1039.16      964.30     53.58 o 
   5  -4   6      399.94      377.95     35.61 o 
   6  -4   6      235.23      216.10     28.36 o 
   7  -4   6      249.77      284.79     34.95 o 
   8  -4   6        8.29        1.23     12.42 o 
  -9  -3   6      151.88      148.59     35.72 o 
  -8  -3   6       16.09        9.21     19.48 o 
  -7  -3   6      363.68      351.96     43.61 o 
  -6  -3   6      368.19      443.56     30.88 o 
  -5  -3   6      282.54      264.09     23.10 o 
  -4  -3   6      148.12      162.46     18.26 o 
  -3  -3   6      377.26      385.25     19.86 o 
  -2  -3   6     1342.42     1296.16     33.37 o 
  -1  -3   6      933.07      917.26     32.35 o 
   0  -3   6      117.81      205.26     12.45 o 
   1  -3   6      657.15      646.59     17.96 o 
   2  -3   6      493.87      522.25     24.91 o 
   3  -3   6      302.17      281.37     18.76 o 
   4  -3   6      985.64     1052.55     54.31 o 
   5  -3   6       99.16      110.19     20.46 o 
   6  -3   6      322.75      319.33     33.33 o 
   7  -3   6       58.28       37.26     14.63 o 
   8  -3   6       37.73       75.93     20.28 o 
  -9  -2   6       92.06       40.05     20.58 o 
  -8  -2   6      154.15      170.12     35.54 o 
  -7  -2   6       46.56       51.17     22.94 o 
  -6  -2   6      240.84      264.13     44.57 o 
  -5  -2   6      448.24      461.37     30.01 o 
  -4  -2   6      212.43      227.12     20.02 o 
  -3  -2   6      200.76      179.95     17.37 o 
  -2  -2   6     1747.35     1807.24     39.19 o 
  -1  -2   6      807.40      868.76     31.18 o 
   0  -2   6     2512.52     2698.00     48.96 o 
   1  -2   6      184.03      173.53      9.70 o 
   2  -2   6      159.08      146.66     14.04 o 
   3  -2   6       14.97       24.95      8.44 o 
   4  -2   6      426.67      403.84     33.01 o 
   5  -2   6      339.58      372.63     33.17 o 
   6  -2   6      233.85      288.93     30.64 o 
   7  -2   6      264.03      320.19     33.44 o 
   8  -2   6       87.90      100.72     20.89 o 
  -9  -1   6       93.42      102.80     29.02 o 
  -8  -1   6        3.08      -37.62     25.08 o 
  -7  -1   6      172.03      158.89     32.71 o 
  -6  -1   6      470.01      476.71     36.96 o 
  -5  -1   6       56.04       57.52     12.86 o 
  -4  -1   6      279.92      283.92     22.60 o 
  -3  -1   6       50.72       41.03     10.47 o 
  -2  -1   6     1389.41     1352.76     33.93 o 
  -1  -1   6       84.02       74.51     10.52 o 
   0  -1   6     1112.18     1148.96     32.17 o 
   1  -1   6      438.92      449.42     15.67 o 
   2  -1   6       60.62       67.58     10.06 o 
   3  -1   6       41.41       49.57      9.54 o 
   4  -1   6      103.07      149.26     20.67 o 
   5  -1   6        5.65       11.91      9.92 o 
   6  -1   6      101.27       75.06     16.89 o 
   7  -1   6      270.17      256.61     29.62 o 
   8  -1   6       54.51       52.49     16.14 o 
  -9   0   6        0.01       12.98     19.42 o 
  -8   0   6       80.86       89.27     27.12 o 
  -7   0   6      386.88      432.70     48.23 o 
  -6   0   6     1248.33     1495.37     80.43 o 
  -5   0   6      824.17      760.29     38.10 o 
  -4   0   6     2366.30     2343.05    121.54 o 
  -3   0   6       14.10       13.75      7.69 o 
  -2   0   6        3.03       -6.41      5.92 o 
  -1   0   6      209.84      239.72     17.02 o 
   0   0   6     5152.80     5492.75     70.39 o 
   1   0   6      848.54      836.93     24.51 o 
   2   0   6      621.16      638.78     38.05 o 
   3   0   6      106.21      146.17     19.44 o 
   4   0   6      267.33      292.34     26.38 o 
   5   0   6       52.17       60.60     13.83 o 
   6   0   6        1.53        3.69      8.04 o 
   7   0   6      190.98      221.61     26.32 o 
   8   0   6       58.90       55.62     15.68 o 
  -9   1   6       93.50       97.73     25.33 o 
  -8   1   6        3.09       28.66     21.30 o 
  -7   1   6      171.98      164.04     33.86 o 
  -6   1   6      469.69      477.47     32.08 o 
  -5   1   6       56.30       44.22     11.64 o 
  -4   1   6      279.46      331.22     24.15 o 
  -3   1   6       50.95       53.75     16.75 o 
  -2   1   6     1388.32     1363.76     42.84 o 
  -1   1   6       84.06       88.23     18.07 o 
   0   1   6     1112.06     1075.18     31.64 o 
   1   1   6      438.60      450.97     29.54 o 
   2   1   6       60.83       45.34      6.47 o 
   3   1   6       41.49       78.21     14.70 o 
   4   1   6      103.07      108.93     16.54 o 
   5   1   6        5.66        0.64      8.48 o 
   6   1   6      101.43       90.24     17.12 o 
   7   1   6      269.97      298.43     29.27 o 
   8   1   6       54.66       92.65     18.16 o 
  -9   2   6       92.07       81.93     27.65 o 
  -8   2   6      153.81      191.79     36.45 o 
  -7   2   6       46.44       54.91     20.82 o 
  -6   2   6      241.60      210.29     32.17 o 
  -5   2   6      448.41      481.53     40.55 o 
  -4   2   6      211.76      199.87     41.05 o 
  -3   2   6      200.62      162.39     24.25 o 
  -2   2   6     1745.52     1928.01     74.39 o 
  -1   2   6      808.43      891.67     33.26 o 
   0   2   6     2512.59     2542.48     71.71 o 
   1   2   6      184.06      191.97     20.39 o 
   2   2   6      158.62      153.91     18.47 o 
   3   2   6       14.87       25.33     11.40 o 
   4   2   6      426.50      467.17     30.76 o 
   5   2   6      339.19      326.39     26.79 o 
   6   2   6      234.12      221.72     22.83 o 
   7   2   6      263.94      254.49     25.64 o 
  -9   3   6      151.86      120.39     33.11 o 
  -8   3   6       16.05       13.34     19.42 o 
  -7   3   6      363.84      360.10     45.24 o 
  -6   3   6      367.12      475.80     32.61 o 
  -5   3   6      282.64      305.29     25.50 o 
  -4   3   6      147.84      162.37     18.00 o 
  -2   3   6     1344.22     1353.13     62.13 o 
  -1   3   6      933.00     1006.18     53.77 o 
   0   3   6      117.46      224.19     22.13 o 
   1   3   6      656.90      576.64     33.86 o 
   2   3   6      494.08      519.37     31.11 o 
   3   3   6      302.12      256.67     26.80 o 
   4   3   6      985.18     1156.90     46.28 o 
   5   3   6       99.33      125.27     16.19 o 
   6   3   6      322.01      303.32     25.00 o 
   7   3   6       58.38       39.48     11.47 o 
  -9   4   6        4.94       11.64     18.21 o 
  -8   4   6       25.62       38.29     23.06 o 
  -7   4   6       19.62       -2.30     18.55 o 
  -6   4   6      198.58      203.36     21.65 o 
  -5   4   6      379.77      382.48     31.42 o 
  -4   4   6     2468.52     2581.42     92.33 o 
  -1   4   6      127.58      137.90     21.93 o 
   0   4   6     1541.72     1444.89     64.36 o 
   1   4   6      293.75      267.62     32.41 o 
   2   4   6       89.74       95.24     11.39 o 
   3   4   6      403.38      408.39     15.07 o 
   4   4   6     1038.15      912.14    122.27 o 
   5   4   6      399.98      407.63     26.93 o 
   6   4   6      234.59      227.45     20.65 o 
   7   4   6      249.91      247.78     22.35 o 
  -9   5   6       10.35       20.52     21.39 o 
  -8   5   6      154.97      157.21     32.98 o 
  -7   5   6       31.42        1.82     18.88 o 
  -6   5   6       42.48       68.10     15.14 o 
  -5   5   6        6.34      -10.51     10.58 o 
  -4   5   6       56.98       54.01     16.03 o 
  -1   5   6      167.95      189.54     25.84 o 
   0   5   6      199.66      164.73     23.76 o 
   1   5   6      369.39      376.88     20.85 o 
   2   5   6      667.85      706.00     27.30 o 
   3   5   6       50.27       56.15      6.41 o 
   4   5   6      173.36      144.26     14.28 o 
   5   5   6      153.88      147.47     20.42 o 
   6   5   6      142.59      120.51     14.36 o 
   7   5   6      112.02      118.69     15.23 o 
  -9   6   6       78.25       73.77     28.46 o 
  -8   6   6      186.65      184.82     37.64 o 
  -7   6   6       64.64       71.67     24.04 o 
  -6   6   6      644.51      632.85     51.36 o 
  -5   6   6      144.40      166.05     27.00 o 
  -4   6   6     1627.89     1742.15     78.35 o 
  -1   6   6        9.18       15.17     11.16 o 
   0   6   6     3215.26     3772.38    107.58 o 
   1   6   6      546.31      606.87     44.67 o 
   2   6   6      115.09      100.30     11.53 o 
   3   6   6      345.20      371.96     19.83 o 
   4   6   6      622.44      672.05     24.98 o 
   5   6   6      149.53      145.15     10.13 o 
   6   6   6      380.57      401.40     22.97 o 
   7   6   6      161.99      138.64     14.21 o 
  -9   7   6       10.09       -0.38     23.19 o 
  -8   7   6      110.98      146.36     33.61 o 
  -7   7   6       21.79       24.00     18.22 o 
  -6   7   6      330.14      357.11     38.57 o 
  -5   7   6      125.13      151.49     26.70 o 
  -4   7   6      726.50      797.90     53.27 o 
  -3   7   6       93.13       93.82     18.99 o 
  -2   7   6        0.20       -5.87      9.01 o 
  -1   7   6      343.86      346.34     28.32 o 
   0   7   6       34.64       59.56     16.83 o 
   1   7   6      902.71      891.08     55.88 o 
   2   7   6     1133.96     1168.31     64.24 o 
   3   7   6      101.43      103.76     13.20 o 
   4   7   6       22.20       14.55      4.79 o 
   5   7   6      226.98      221.50     11.90 o 
   6   7   6      397.25      384.46     22.17 o 
  -9   8   6        7.02        9.57     20.77 o 
  -8   8   6       10.10       33.15     18.74 o 
  -5   8   6      145.21      201.30     30.97 o 
  -4   8   6        6.68       16.48      9.20 o 
  -3   8   6       61.23       59.15     12.17 o 
  -2   8   6       59.28       90.71     18.04 o 
  -1   8   6      684.30      705.83     42.08 o 
   0   8   6      302.38      329.35     19.89 o 
   1   8   6      854.81      881.69     29.35 o 
   2   8   6      207.52      187.96     28.39 o 
   3   8   6      110.96      117.70     12.43 o 
   4   8   6      352.67      358.71     24.31 o 
   5   8   6      406.90      414.69     27.21 o 
   6   8   6      569.04      584.48     33.41 o 
  -9   9   6        4.94        1.97     20.44 o 
  -8   9   6       34.91       32.25     22.19 o 
  -5   9   6      822.07      930.28     48.98 o 
  -4   9   6       43.99       47.50     11.59 o 
  -3   9   6       39.96       40.56     10.92 o 
  -2   9   6       35.75       24.12      8.29 o 
  -1   9   6       99.75       88.02     12.01 o 
   0   9   6      458.46      626.40     28.12 o 
   1   9   6       19.03       22.55     10.09 o 
   2   9   6      385.64      355.70     16.72 o 
   3   9   6       73.28       71.41     11.40 o 
   4   9   6      620.06      657.43     34.60 o 
   5   9   6      113.45      109.60     15.76 o 
   6   9   6      237.11      268.60     24.46 o 
  -9  10   6       98.63      113.69     33.47 o 
  -5  10   6       28.89       41.06     12.36 o 
  -4  10   6      257.57      247.96     22.47 o 
  -3  10   6       22.09       27.34     10.58 o 
  -2  10   6      144.14      161.24     16.76 o 
  -1  10   6      708.82      752.27     43.53 o 
   0  10   6      624.98      713.71     30.64 o 
   1  10   6      342.04      361.31     20.63 o 
   2  10   6      353.43      351.53     17.53 o 
   3  10   6      234.42      193.60     29.87 o 
   4  10   6      506.77      527.41     32.63 o 
   5  10   6       62.68       58.79     14.46 o 
   6  10   6      305.81      171.49     21.00 o 
  -9  11   6       43.83       71.90     27.73 o 
  -5  11   6      307.95      305.77     26.37 o 
  -4  11   6       19.39       21.39     11.07 o 
  -3  11   6       22.81        6.38      7.84 o 
  -2  11   6      248.06      277.01     29.14 o 
  -1  11   6      163.23      153.19     16.77 o 
   0  11   6      209.88      222.60     18.14 o 
   1  11   6      163.71      144.64     14.35 o 
   2  11   6     1434.28     1520.31     38.48 o 
   3  11   6       54.94       43.37      6.71 o 
  -5  12   6       93.36      130.67     18.37 o 
  -4  12   6      307.86      298.12     25.04 o 
  -3  12   6      103.12      109.58     16.12 o 
  -2  12   6      314.91      284.15     22.92 o 
  -1  12   6       27.28       12.00      8.07 o 
   0  12   6      361.21      387.58     24.06 o 
   1  12   6      144.28      146.90     14.42 o 
   2  12   6      173.62      165.07     15.07 o 
   3  12   6      263.06      256.43     15.52 o 
   4  12   6      345.92      314.76     15.03 o 
  -4  13   6      100.93       93.24     15.25 o 
  -3  13   6      482.13      526.78     32.81 o 
  -2  13   6      234.46      233.07     21.20 o 
  -1  13   6      115.81      106.39     14.76 o 
   0  13   6      299.63      323.28     22.76 o 
   1  13   6       87.43       96.13     27.74 o 
   2  13   6      828.06      866.41     32.28 o 
   3  13   6      108.79      125.58     12.22 o 
   4  13   6      235.89      218.02     15.07 o 
   5  13   6      161.81      181.68     23.47 o 
   6  13   6       31.23       22.11     11.67 o 
  -4  14   6      206.44      187.44     21.24 o 
  -3  14   6       75.98       64.76     13.77 o 
  -2  14   6      134.10      179.49     19.53 o 
  -1  14   6       25.44       31.75     10.80 o 
   0  14   6       61.88       55.94     11.46 o 
   1  14   6      192.12      192.50     17.77 o 
   2  14   6       49.57       50.85     10.23 o 
   3  14   6      179.09      190.91     13.19 o 
   4  14   6      959.96      940.24     37.60 o 
   5  14   6       77.55       66.20      7.90 o 
  -4  15   6        9.83       20.66     19.48 o 
  -3  15   6       17.98       31.45     11.97 o 
  -2  15   6      148.86      171.06     19.18 o 
  -1  15   6       89.97       76.72     23.06 o 
   0  15   6      939.87      934.68     39.32 o 
   1  15   6      134.21      126.96     16.77 o 
   2  15   6     1767.76     1726.01     40.29 o 
   3  15   6      312.62      317.15     18.94 o 
   4  15   6       17.61       10.30     15.68 o 
   5  15   6      264.64      274.41     15.73 o 
  -4  16   6      129.85      201.65     33.79 o 
  -3  16   6       48.60       60.82     12.29 o 
  -2  16   6      400.84      412.23     29.43 o 
  -1  16   6      250.13      296.87     24.48 o 
   0  16   6      254.03      313.00     42.99 o 
   1  16   6      571.40      508.74     41.16 o 
   2  16   6      137.03      108.89     17.99 o 
   3  16   6      168.36      147.26     14.15 o 
   4  16   6      120.82      114.57     12.06 o 
   5  16   6       97.40      115.85     21.97 o 
  -3  17   6       23.21       29.49     14.85 o 
  -2  17   6      234.32      257.36     33.15 o 
  -1  17   6       91.36       75.78     14.02 o 
   0  17   6      570.28      623.17     43.02 o 
   1  17   6      655.31      624.17     41.63 o 
   2  17   6      303.42      303.27     22.73 o 
   3  17   6      233.70      244.65     18.50 o 
   4  17   6       91.24       91.91     11.59 o 
   5  17   6        8.85       44.84     16.86 o 
  -3  18   6       24.79       31.74     15.82 o 
  -2  18   6      371.65      411.20     40.22 o 
  -1  18   6      453.77      476.07     41.25 o 
   0  18   6      372.02      398.41     35.81 o 
   1  18   6      185.93      218.60     26.93 o 
   2  18   6      398.73      376.03     23.71 o 
   3  18   6       52.40       66.79     11.24 o 
   4  18   6       13.65       22.80      8.27 o 
   5  18   6       70.15       76.22     21.46 o 
  -2  19   6       39.75       35.78     16.61 o 
  -1  19   6      227.20      226.14     30.01 o 
   0  19   6     1187.48     1131.11     60.62 o 
   1  19   6      106.49      122.53     20.91 o 
   2  19   6      205.63      234.40     20.25 o 
   3  19   6       54.75       54.68     14.59 o 
   4  19   6       78.22       77.28     11.18 o 
  -2  20   6      420.15      452.52     44.07 o 
  -1  20   6       62.59       64.16     19.67 o 
   0  20   6      104.53      166.39     26.32 o 
   1  20   6      203.53      225.36     27.91 o 
   2  20   6       44.70       45.37     11.26 o 
   3  20   6       38.28       58.22     11.15 o 
   4  20   6      146.31      194.98     29.92 o 
  -1  21   6      127.18      102.15     22.81 o 
   0  21   6       59.68       77.70     19.70 o 
   1  21   6      945.72      961.88     56.28 o 
   2  21   6      109.47       94.53     19.39 o 
   3  21   6       91.16       91.16     18.18 o 
  -1  22   6       34.01       11.23     11.59 o 
   0  22   6       27.93       52.17     18.90 o 
   1  22   6       54.42       76.89     20.06 o 
   2  22   6       41.83       28.22     12.20 o 
   3  22   6       13.34       15.23     12.20 o 
   0  23   6       83.25       73.01     16.65 o 
   1  23   6       32.11       14.74     14.20 o 
   2  23   6       69.90       83.69     19.76 o 
   3  23   6      170.46      171.69     25.48 o 
   1  24   6       36.20       44.11     16.91 o 
   2  24   6      116.57      131.38     23.76 o 
  -3 -26   7       20.91       59.50     24.40 o 
  -2 -26   7       44.98       65.16     24.31 o 
  -1 -26   7       43.54       60.95     20.73 o 
  -4 -25   7      175.65      162.36     31.99 o 
  -3 -25   7       20.64        8.90     16.56 o 
  -2 -25   7       12.82       12.98     16.85 o 
  -1 -25   7       20.59       13.05     16.73 o 
   0 -25   7       13.86        5.56     18.77 o 
   1 -25   7      116.47      181.00     37.21 o 
  -5 -24   7       74.15       95.76     19.36 o 
  -4 -24   7       22.99        8.93     13.30 o 
  -3 -24   7       57.46       72.31     25.39 o 
  -2 -24   7       14.69      -34.81     23.21 o 
  -1 -24   7      112.94       61.38     20.99 o 
   0 -24   7       32.19       90.63     27.68 o 
   1 -24   7       19.80       25.61     20.65 o 
   2 -24   7        0.39        1.09     15.99 o 
  -5 -23   7      243.41      192.35     40.06 o 
  -4 -23   7       11.77       27.53     32.24 o 
  -3 -23   7       38.76       36.19     12.33 o 
  -2 -23   7      164.04      103.56     24.63 o 
  -1 -23   7       15.26       29.75     10.87 o 
   0 -23   7      164.21      162.98     32.11 o 
   1 -23   7       64.00       23.09     20.02 o 
   2 -23   7      174.06      227.04     37.92 o 
   3 -23   7       30.00       24.79     18.95 o 
  -6 -22   7       31.11        9.11     17.35 o 
  -5 -22   7       20.90       -5.98     10.13 o 
  -4 -22   7      393.43      420.90     43.52 o 
  -3 -22   7      332.65      355.66     31.40 o 
  -2 -22   7        7.19      -18.35     20.24 o 
  -1 -22   7       29.24       32.65     10.64 o 
   0 -22   7      202.08      284.69     41.14 o 
   1 -22   7      132.34      157.08     32.65 o 
   2 -22   7      160.11      229.96     38.91 o 
   3 -22   7       71.86      105.45     28.25 o 
  -6 -21   7       27.97       18.20     11.77 o 
  -5 -21   7       79.49      117.49     23.61 o 
  -4 -21   7       28.23       47.87     15.13 o 
  -3 -21   7       64.86       37.81     14.02 o 
  -2 -21   7      136.66      122.14     19.44 o 
  -1 -21   7       37.85       36.66     10.72 o 
   0 -21   7      137.65       97.90     21.82 o 
   1 -21   7       41.64       34.16     21.98 o 
   2 -21   7       36.25       55.89     21.94 o 
   3 -21   7      176.16      152.90     28.95 o 
   4 -21   7        9.58       -1.46     17.72 o 
  -6 -20   7       29.21        7.19     11.12 o 
  -5 -20   7      186.11      162.28     22.71 o 
  -4 -20   7       31.95       30.20     12.19 o 
  -3 -20   7       32.66       20.74     18.45 o 
  -2 -20   7      430.54      441.92     32.38 o 
  -1 -20   7      145.56      134.40     16.36 o 
   0 -20   7      205.08      180.30     32.04 o 
   1 -20   7       54.72       42.22     18.63 o 
   2 -20   7      358.50      370.20     46.94 o 
   3 -20   7       67.43       92.56     25.39 o 
   4 -20   7       73.87      107.90     28.34 o 
   5 -20   7      140.47      171.06     37.29 o 
  -6 -19   7      111.66      137.06     21.54 o 
  -5 -19   7       47.90       51.67     19.24 o 
  -4 -19   7      234.72      254.51     26.16 o 
  -3 -19   7      703.47      737.02     66.52 o 
  -2 -19   7      639.84      650.10     72.97 o 
  -1 -19   7      265.40      243.74     21.20 o 
   0 -19   7      314.68      290.12     40.10 o 
   1 -19   7      197.14      186.48     17.03 o 
   2 -19   7      187.39      193.79     34.39 o 
   3 -19   7      132.76      183.59     35.02 o 
   4 -19   7        6.35       -7.51     16.33 o 
   5 -19   7      170.97      200.88     37.34 o 
  -7 -18   7       36.68       84.27     29.13 o 
  -6 -18   7      100.01      114.22     29.31 o 
  -5 -18   7      710.96      711.78     42.47 o 
  -4 -18   7      313.39      315.20     28.44 o 
  -3 -18   7      751.04      766.41     41.79 o 
  -2 -18   7       50.92       43.31      9.77 o 
  -1 -18   7      210.97      206.47     16.12 o 
   0 -18   7      652.75      782.40     61.54 o 
   1 -18   7      810.09      868.07     55.38 o 
   2 -18   7      229.15      241.01     37.50 o 
   3 -18   7      290.31      273.48     40.32 o 
   4 -18   7      116.24       98.20     27.70 o 
   5 -18   7       96.52      116.42     29.42 o 
   6 -18   7      117.45      113.28     29.39 o 
  -7 -17   7       80.27       98.12     29.18 o 
  -6 -17   7      181.83      218.45     30.32 o 
  -5 -17   7      127.56      122.73     25.28 o 
  -4 -17   7       64.45       42.14     12.33 o 
  -3 -17   7      401.93      395.19     30.27 o 
  -2 -17   7      543.30      537.57     26.05 o 
  -1 -17   7      387.25      349.71     20.12 o 
   0 -17   7      558.60      614.69     54.08 o 
   1 -17   7      274.34      307.95     30.05 o 
   2 -17   7       78.56       77.24     10.08 o 
   3 -17   7       27.76       22.72     17.45 o 
   4 -17   7       42.24       27.56     18.50 o 
   5 -17   7      126.00      134.91     30.99 o 
   6 -17   7       18.19        9.55     16.07 o 
  -7 -16   7       21.99      -17.95     20.27 o 
  -6 -16   7      117.62      148.39     40.17 o 
  -5 -16   7      422.69      404.79     31.53 o 
  -4 -16   7      102.57      106.27     16.33 o 
  -3 -16   7      630.30      621.98     36.40 o 
  -2 -16   7      467.53      482.06     24.40 o 
  -1 -16   7      430.78      443.41     22.18 o 
   0 -16   7      263.83      267.24     37.49 o 
   1 -16   7        7.55        2.85      6.02 o 
   2 -16   7       25.45       19.35      6.55 o 
   3 -16   7      292.04      302.43     41.36 o 
   4 -16   7       61.40       66.90     24.20 o 
   5 -16   7       65.36      116.61     29.01 o 
   6 -16   7      202.20      224.13     37.95 o 
  -7 -15   7       39.75       21.64     23.23 o 
  -6 -15   7        5.32       14.08     11.48 o 
  -5 -15   7      270.91      260.40     25.58 o 
  -4 -15   7       38.28       37.78     16.50 o 
  -3 -15   7       38.01       41.10     10.31 o 
  -2 -15   7       30.07       20.50     12.60 o 
  -1 -15   7      315.39      301.78     23.35 o 
   0 -15   7        5.90      -12.68     15.19 o 
   1 -15   7      559.69      585.59     28.23 o 
   2 -15   7      473.69      498.88     23.59 o 
   3 -15   7      144.68      117.48     27.67 o 
   4 -15   7       51.53       75.94     22.71 o 
   5 -15   7       61.13       64.36     23.62 o 
   6 -15   7        9.19        7.57     14.05 o 
  -8 -14   7       65.41       69.67     26.20 o 
  -7 -14   7      147.04      139.45     31.27 o 
  -6 -14   7       70.48       14.48     17.13 o 
  -5 -14   7      134.51      133.59     19.12 o 
  -4 -14   7      279.54      283.07     25.52 o 
  -3 -14   7       26.71       24.79      8.08 o 
  -2 -14   7       23.89       22.09      7.40 o 
  -1 -14   7       12.10        3.69      5.58 o 
   0 -14   7       60.64       82.89     13.25 o 
   1 -14   7      387.30      371.44     22.85 o 
   2 -14   7      278.26      298.40     18.87 o 
   3 -14   7      474.40      459.10     47.20 o 
   4 -14   7       13.27       31.46     17.76 o 
   5 -14   7       63.81       22.74     17.80 o 
   6 -14   7       44.30       42.92     20.58 o 
  -8 -13   7      284.55      361.02     50.07 o 
  -7 -13   7       13.59       48.17     26.78 o 
  -6 -13   7      246.75      221.08     35.86 o 
  -5 -13   7      504.02      532.88     35.44 o 
  -4 -13   7      156.16      146.08     21.90 o 
  -3 -13   7      109.97      105.61     12.66 o 
  -2 -13   7      120.39      129.60     13.02 o 
  -1 -13   7        7.37        6.25      5.37 o 
   0 -13   7      162.44      168.68     16.82 o 
   1 -13   7       29.05       28.46      7.84 o 
   2 -13   7      480.96      487.38     24.30 o 
   3 -13   7      108.01      104.41     14.47 o 
   4 -13   7       82.55      121.10     27.61 o 
   5 -13   7       21.93       13.37     15.34 o 
   6 -13   7       25.70      -20.00     17.47 o 
   7 -13   7      119.92       98.78     26.91 o 
  -8 -12   7      102.13       92.55     28.95 o 
  -7 -12   7       49.47       52.64     24.67 o 
  -6 -12   7      261.20      254.37     39.00 o 
  -5 -12   7      663.45      628.11     37.33 o 
  -4 -12   7       26.72       13.95      7.62 o 
  -3 -12   7        6.98       -1.34      6.34 o 
  -2 -12   7       72.62       70.18     16.76 o 
  -1 -12   7      158.73      148.44     12.78 o 
   0 -12   7       18.09       14.85      8.10 o 
   1 -12   7       33.17       32.82      8.63 o 
   2 -12   7      177.22      199.36     15.96 o 
   3 -12   7       24.19       34.58      6.73 o 
   4 -12   7       12.52       18.85     15.21 o 
   5 -12   7      191.42      205.54     33.17 o 
   6 -12   7       13.48       35.55     21.88 o 
   7 -12   7       28.19      -14.64     19.64 o 
  -8 -11   7       19.74       39.44     23.39 o 
  -7 -11   7      332.07      294.70     43.67 o 
  -6 -11   7      395.21      383.71     46.83 o 
  -5 -11   7       27.24       37.96     12.50 o 
  -4 -11   7       62.79       57.80     10.04 o 
  -3 -11   7      139.22      141.08     13.62 o 
  -2 -11   7      233.75      216.40     16.21 o 
  -1 -11   7      185.74      180.91     19.16 o 
   0 -11   7      406.58      388.32     24.49 o 
   1 -11   7      416.91      448.24     28.20 o 
   2 -11   7      206.77      206.16     16.65 o 
   3 -11   7      121.43      131.90     13.75 o 
   4 -11   7       56.34       48.05     19.58 o 
   5 -11   7      170.54      156.63     30.06 o 
   6 -11   7       61.19       69.88     22.98 o 
   7 -11   7       23.29        7.83     14.14 o 
  -8 -10   7       11.45       46.84     22.59 o 
  -7 -10   7      151.41      131.18     30.47 o 
  -6 -10   7      367.02      320.32     42.91 o 
  -5 -10   7      243.27      193.81     21.39 o 
  -4 -10   7       68.40       73.89     11.47 o 
  -3 -10   7      227.96      226.11     17.18 o 
  -2 -10   7       13.01       21.58      7.24 o 
  -1 -10   7      302.81      277.30     19.30 o 
   0 -10   7       15.10       16.78     10.03 o 
   1 -10   7      425.88      433.58     24.79 o 
   2 -10   7      110.88      109.11     12.80 o 
   3 -10   7      142.90      130.06     24.22 o 
   4 -10   7       33.63       38.71     16.93 o 
   5 -10   7      129.44      107.70     24.67 o 
   6 -10   7        0.83        1.56     12.54 o 
   7 -10   7       25.26        8.52     15.64 o 
  -8  -9   7       52.56       61.34     26.50 o 
  -7  -9   7      371.80      392.47     48.56 o 
  -6  -9   7       91.33       94.41     26.16 o 
  -5  -9   7      247.16      236.82     23.82 o 
  -4  -9   7       54.46       57.55     10.25 o 
  -3  -9   7      133.66      137.04     13.69 o 
  -2  -9   7       42.29       53.30      9.56 o 
  -1  -9   7       41.95       42.57     11.35 o 
   0  -9   7      743.74      734.01     30.56 o 
   1  -9   7        3.06       10.93      7.32 o 
   2  -9   7       51.80       58.89     10.03 o 
   3  -9   7      390.62      370.60     30.99 o 
   4  -9   7      128.00      154.46     27.13 o 
   5  -9   7      102.10       78.23     21.61 o 
   6  -9   7      260.23      249.16     35.67 o 
   7  -9   7       44.42       21.29     15.32 o 
  -8  -8   7       39.99       37.05     22.48 o 
  -7  -8   7      327.43      304.90     44.05 o 
  -6  -8   7       77.79       68.42     20.55 o 
  -5  -8   7      252.17      291.42     37.60 o 
  -4  -8   7      347.48      375.13     26.84 o 
  -3  -8   7      175.20      167.11     14.64 o 
  -2  -8   7      223.25      223.69     15.87 o 
  -1  -8   7        7.33        4.90      5.45 o 
   0  -8   7      121.29      139.07     14.05 o 
   1  -8   7      423.95      428.69     16.72 o 
   2  -8   7       53.76       49.35      9.43 o 
   3  -8   7      327.10      335.13     21.11 o 
   4  -8   7      389.53      376.79     39.66 o 
   5  -8   7      755.69      745.16     55.68 o 
   6  -8   7      159.34      130.11     26.52 o 
   7  -8   7      103.99      131.90     27.92 o 
  -8  -7   7       49.03       52.57     25.79 o 
  -7  -7   7      485.17      535.77     55.52 o 
  -6  -7   7      123.90      134.47     27.35 o 
  -5  -7   7     1223.85     1104.76     68.87 o 
  -4  -7   7       21.14       23.56      8.16 o 
  -3  -7   7      278.06      285.45     18.37 o 
  -2  -7   7       15.40       10.11      6.54 o 
  -1  -7   7      145.11      140.25     12.15 o 
   0  -7   7      992.19     1301.47     38.79 o 
   1  -7   7       13.02       13.86      4.40 o 
   2  -7   7        2.65       -3.58      5.93 o 
   3  -7   7      803.43      837.69     45.82 o 
   4  -7   7        7.09        9.73     13.83 o 
   5  -7   7      198.63      173.21     28.73 o 
   6  -7   7      186.06      162.73     29.80 o 
   7  -7   7      214.90      223.30     33.80 o 
  -9  -6   7      160.92      121.58     33.61 o 
  -8  -6   7       39.60       15.53     16.47 o 
  -7  -6   7       93.50      106.74     26.67 o 
  -6  -6   7       50.50       48.59     21.65 o 
  -5  -6   7     1607.15     1617.26     83.37 o 
  -4  -6   7       52.60       42.33     10.37 o 
  -3  -6   7      570.60      569.59     25.36 o 
  -2  -6   7      105.34       99.49     11.10 o 
  -1  -6   7       49.50       61.33      8.93 o 
   0  -6   7      224.83      231.85     16.58 o 
   1  -6   7     1279.83     1269.55     31.68 o 
   2  -6   7      604.87      597.96     28.73 o 
   3  -6   7      593.22      579.45     28.11 o 
   4  -6   7      213.30      192.90     27.74 o 
   5  -6   7      332.01      264.63     32.75 o 
   6  -6   7        3.07       -0.46     11.94 o 
   7  -6   7       82.12       88.67     23.15 o 
   8  -6   7       24.44        6.67     13.90 o 
  -9  -5   7       21.35       37.93     21.81 o 
  -8  -5   7       16.30       -5.69     17.91 o 
  -7  -5   7      525.10      454.65     50.64 o 
  -6  -5   7       84.75      110.94     25.80 o 
  -5  -5   7     1003.84     1047.42     64.49 o 
  -4  -5   7      147.27      135.97     17.85 o 
  -3  -5   7      920.28      901.03     31.45 o 
  -2  -5   7      128.22      133.31     12.38 o 
  -1  -5   7      620.87      650.99     24.19 o 
   0  -5   7       98.54       98.94     11.22 o 
   1  -5   7      349.67      354.65     16.87 o 
   2  -5   7      723.17      724.64     31.70 o 
   3  -5   7      584.18      605.89     29.21 o 
   4  -5   7      223.10      188.02     26.95 o 
   5  -5   7      422.34      443.98     40.66 o 
   6  -5   7       71.83       74.01     19.56 o 
   7  -5   7      244.32      260.87     34.03 o 
   8  -5   7       47.80       85.07     20.33 o 
  -9  -4   7      122.75      140.15     36.05 o 
  -8  -4   7        8.57       28.99     18.45 o 
  -7  -4   7        7.68       35.48     25.19 o 
  -6  -4   7       96.94      124.84     30.02 o 
  -5  -4   7     1252.84     1245.60     50.66 o 
  -4  -4   7      204.31      196.44     19.61 o 
  -3  -4   7      634.54      643.64     26.91 o 
  -2  -4   7       61.42       60.54      9.08 o 
  -1  -4   7       87.75       93.38     10.23 o 
   0  -4   7      560.73      521.87     24.24 o 
   1  -4   7      786.01      828.93     24.61 o 
   2  -4   7       62.28       69.72     17.35 o 
   3  -4   7     2729.62     2710.95     61.00 o 
   4  -4   7      194.83      198.07     26.25 o 
   5  -4   7      250.30      232.29     28.84 o 
   6  -4   7       76.64       52.74     16.52 o 
   7  -4   7       16.93       21.11     14.31 o 
   8  -4   7      132.56      134.14     25.46 o 
  -9  -3   7       57.01       68.31     26.98 o 
  -8  -3   7       19.90       12.21     15.90 o 
  -7  -3   7      345.70      332.19     45.31 o 
  -6  -3   7       47.72       50.96     19.77 o 
  -5  -3   7     1054.30      971.86     50.46 o 
  -4  -3   7       43.80       60.47     12.93 o 
  -3  -3   7     1302.73     1353.31     45.54 o 
  -2  -3   7       80.51       75.40     10.35 o 
  -1  -3   7      820.90      819.30     27.03 o 
   0  -3   7      930.63      924.68     31.44 o 
   1  -3   7      465.08      495.74     27.18 o 
   2  -3   7       78.81       70.41     17.21 o 
   3  -3   7      217.23      211.73     26.81 o 
   4  -3   7       50.62       55.97     10.80 o 
   5  -3   7      219.18      211.08     26.92 o 
   6  -3   7      364.95      363.02     35.99 o 
   7  -3   7      212.73      200.87     28.51 o 
   8  -3   7        8.39       -3.13     11.59 o 
  -9  -2   7      227.98      191.53     40.99 o 
  -8  -2   7       18.85       13.87     15.13 o 
  -7  -2   7       16.37        1.76     19.43 o 
  -6  -2   7       99.37      135.98     30.86 o 
  -5  -2   7      162.06      166.19     20.01 o 
  -4  -2   7       96.59       74.79     14.49 o 
  -3  -2   7      140.07      143.48     16.74 o 
  -2  -2   7      108.40      112.50     11.66 o 
  -1  -2   7      993.05     1020.01     29.77 o 
   0  -2   7      368.73      372.21     18.43 o 
   1  -2   7     1350.49     1374.46     31.89 o 
   2  -2   7      352.78      321.88     31.23 o 
   3  -2   7      178.76      188.97     24.24 o 
   4  -2   7      145.30      137.26     21.69 o 
   5  -2   7      282.83      254.95     28.76 o 
   6  -2   7       32.54       21.28     12.79 o 
   7  -2   7      159.80      224.47     29.21 o 
  -9  -1   7       31.73       84.29     33.02 o 
  -8  -1   7       84.80       62.64     23.93 o 
  -7  -1   7      720.46      713.90     63.56 o 
  -6  -1   7      159.76      166.91     31.46 o 
  -5  -1   7      789.37      672.00     37.51 o 
  -4  -1   7      132.03      123.54     40.85 o 
  -3  -1   7      483.01      489.69     29.22 o 
  -2  -1   7        1.54       -5.08      5.25 o 
  -1  -1   7      374.47      391.04     18.70 o 
   0  -1   7       20.15       13.43      5.05 o 
   1  -1   7      119.17       98.19      9.41 o 
   2  -1   7      247.20      271.18     27.87 o 
   3  -1   7      228.85      204.75     24.61 o 
   4  -1   7        0.20      -10.84     10.65 o 
   5  -1   7        7.03       -2.90      9.37 o 
   6  -1   7      137.63      121.59     21.18 o 
   7  -1   7        7.88       11.71     10.87 o 
  -9   0   7      103.83      140.16     35.05 o 
  -8   0   7       34.11       47.13     25.09 o 
  -7   0   7      244.47      649.74     61.61 o 
  -6   0   7        0.71       -8.40     15.70 o 
  -5   0   7      271.78      217.01     27.15 o 
  -4   0   7       42.17       48.06     12.03 o 
  -3   0   7      338.98      394.77     30.46 o 
  -2   0   7        0.04       -5.05      5.82 o 
  -1   0   7      116.94      116.54     11.04 o 
   0   0   7      329.29      335.70     16.85 o 
   1   0   7        0.14       -1.93      4.80 o 
   2   0   7      100.98       92.08     17.53 o 
   3   0   7       55.32       32.04     12.81 o 
   4   0   7      178.02      170.26     16.80 o 
   5   0   7      176.09      212.96     25.20 o 
   6   0   7        6.41       12.11      9.36 o 
   7   0   7      294.21      400.18     34.75 o 
  -9   1   7       31.83       15.22     22.02 o 
  -8   1   7       84.71      121.84     34.07 o 
  -7   1   7      720.75      680.50     62.39 o 
  -6   1   7      159.37      189.09     34.11 o 
  -5   1   7      788.91      717.20     47.16 o 
  -4   1   7      132.23      128.56     22.68 o 
  -3   1   7      483.70      483.84     29.31 o 
  -2   1   7        1.53        0.89      7.82 o 
  -1   1   7      374.48      373.42     18.87 o 
   0   1   7       20.09       33.66      6.95 o 
   1   1   7      118.69      120.23      9.97 o 
   2   1   7      247.47      220.00     12.19 o 
   3   1   7      228.85      226.21     20.48 o 
   4   1   7        0.20        2.19      6.85 o 
   5   1   7        7.01        5.26      7.97 o 
   6   1   7      137.48      166.75     22.76 o 
   7   1   7        7.81       12.17     10.65 o 
  -9   2   7      227.55      227.65     40.83 o 
  -8   2   7       18.94       22.06     23.65 o 
  -7   2   7       16.33       -0.84     16.35 o 
  -6   2   7       99.40       68.26     20.55 o 
  -5   2   7      162.82      137.39     18.41 o 
  -4   2   7       96.76      103.51     16.07 o 
  -3   2   7      139.65      143.06     16.92 o 
  -2   2   7      108.46       94.57     13.59 o 
  -1   2   7      993.08     1072.62     31.05 o 
   0   2   7      368.95      378.03     18.09 o 
   1   2   7     1351.19     1364.26     30.92 o 
   2   2   7      352.71      310.02     16.32 o 
   3   2   7      178.99      186.29     16.82 o 
   4   2   7      144.99      118.48     14.02 o 
   5   2   7      282.58      266.94     26.21 o 
   6   2   7       32.51       22.46     10.45 o 
   7   2   7      160.08      170.29     21.49 o 
  -9   3   7       56.94       63.00     26.52 o 
  -8   3   7       19.83       13.16     18.44 o 
  -7   3   7      345.98      360.84     49.56 o 
  -6   3   7       47.74       35.97     19.82 o 
  -5   3   7     1055.41      985.46     46.34 o 
  -4   3   7       43.76       46.81     15.11 o 
  -3   3   7     1303.91     1375.33     49.35 o 
  -2   3   7       80.56       73.60     17.91 o 
  -1   3   7      819.96      874.99     53.90 o 
   0   3   7      931.31      942.19     36.17 o 
   1   3   7      464.76      509.44     26.19 o 
   2   3   7       78.76       87.31     12.48 o 
   3   3   7      217.41      197.20     17.19 o 
   4   3   7       50.52       51.74     10.19 o 
   5   3   7      218.89      223.19     22.88 o 
   6   3   7      364.66      391.99     30.05 o 
  -9   4   7      122.38      129.40     35.30 o 
  -8   4   7        8.60       -2.37     17.49 o 
  -7   4   7        7.78       66.94     29.89 o 
  -6   4   7       97.13      124.35     29.38 o 
  -5   4   7     1252.51     1205.65     74.37 o 
  -4   4   7      204.52      176.84     27.64 o 
  -3   4   7      635.74      678.16     50.26 o 
  -2   4   7       61.30       66.25     19.30 o 
  -1   4   7       88.27       86.07     18.64 o 
   0   4   7      561.14      512.00     42.64 o 
   1   4   7      786.32      758.75     31.54 o 
   2   4   7       62.17       71.34     11.61 o 
   3   4   7     2728.95     2768.66     70.08 o 
   4   4   7      194.66      197.74     16.80 o 
   5   4   7      249.90      252.22     22.74 o 
   6   4   7       76.57       90.23     14.95 o 
  -9   5   7       21.42       12.18     19.88 o 
  -8   5   7       16.36        9.41     16.39 o 
  -7   5   7      526.04      473.46     53.79 o 
  -6   5   7       85.22       64.62     23.26 o 
  -5   5   7     1003.05     1088.14     71.29 o 
  -4   5   7      147.42      177.08     27.70 o 
  -3   5   7      920.79      895.61     57.86 o 
  -2   5   7      128.17      125.13     22.96 o 
  -1   5   7      620.75      682.54     49.08 o 
   0   5   7       98.30      111.92     20.64 o 
   1   5   7      349.61      332.99     21.11 o 
   2   5   7      722.77      736.69     44.06 o 
   3   5   7      583.45      581.37     17.93 o 
   4   5   7      223.16      246.94     18.15 o 
   5   5   7      422.94      485.76     29.21 o 
   6   5   7       71.96       72.29     12.58 o 
  -9   6   7      160.73      151.71     36.31 o 
  -8   6   7       39.64        7.46     21.85 o 
  -7   6   7       93.54       90.52     26.34 o 
  -6   6   7       50.51       68.44     26.07 o 
  -4   6   7       52.69       36.40     16.26 o 
  -3   6   7      571.01      567.71     47.50 o 
  -2   6   7      105.64      152.13     25.64 o 
  -1   6   7       49.66       46.84     16.57 o 
   0   6   7      224.74      242.09     31.01 o 
   1   6   7     1279.06     1283.24     68.99 o 
   2   6   7      605.31      573.71     59.06 o 
   3   6   7      592.73      633.73     19.49 o 
   4   6   7      213.21      214.90     11.05 o 
   5   6   7      331.83      216.73     49.47 o 
   6   6   7        3.08       -6.14      5.43 o 
  -8   7   7       48.99       62.32     25.42 o 
  -7   7   7      486.12      464.43     53.69 o 
  -4   7   7       21.14       10.38      9.04 o 
  -3   7   7      278.18      291.72     34.71 o 
  -2   7   7       15.43       12.27     13.01 o 
  -1   7   7      144.52      168.77     25.90 o 
   0   7   7      992.11     1314.96     71.01 o 
   1   7   7       13.03        5.86     11.64 o 
   2   7   7        2.62       -6.17     15.86 o 
   3   7   7      802.88      781.26     62.49 o 
   4   7   7        7.06        7.66      5.47 o 
   5   7   7      199.01      181.85     15.93 o 
  -8   8   7       40.17       33.42     23.57 o 
  -7   8   7      327.52      255.96     39.28 o 
  -4   8   7      347.40      322.86     37.56 o 
  -3   8   7      175.62      193.84     27.60 o 
  -2   8   7      223.17      250.74     32.74 o 
  -1   8   7        7.46      -16.09     14.17 o 
   0   8   7      121.18      127.97     25.13 o 
   1   8   7      422.91      505.81     46.11 o 
   2   8   7       53.79       49.11     20.02 o 
   3   8   7      326.35      330.81     20.36 o 
   4   8   7      389.84      358.85     23.56 o 
   5   8   7      755.68      739.33     32.94 o 
  -8   9   7       52.81       69.56     29.09 o 
  -4   9   7       54.18       37.83     16.80 o 
  -3   9   7      133.97      133.35     25.66 o 
  -2   9   7       42.34       75.03     19.75 o 
  -1   9   7       41.98       40.09     16.85 o 
   0   9   7      744.03      769.54     57.85 o 
   1   9   7        3.12       -2.63      9.44 o 
   2   9   7       51.64       81.53     22.49 o 
   3   9   7      389.97      375.69     22.59 o 
   4   9   7      128.00      119.08     15.49 o 
   5   9   7      102.21       80.87     12.86 o 
  -8  10   7       11.49       34.98     21.39 o 
  -3  10   7      228.79      188.04     20.06 o 
  -2  10   7       12.99        6.75     10.00 o 
  -1  10   7      302.26      312.06     22.90 o 
   0  10   7       15.15       14.92      9.15 o 
   1  10   7      425.71      471.05     46.19 o 
   2  10   7      110.51      103.94     25.75 o 
   3  10   7      142.85      105.22     13.08 o 
   4  10   7       33.58       28.88      9.66 o 
   5  10   7      129.39      164.08     18.45 o 
  -4  11   7       62.99       66.55     21.50 o 
  -3  11   7      139.67      147.55     59.59 o 
  -2  11   7      234.08      241.01     40.48 o 
  -1  11   7      185.58      174.33     17.95 o 
   0  11   7      406.32      421.07     26.01 o 
   1  11   7      415.75      436.01     24.02 o 
   2  11   7      206.49      205.50     14.56 o 
   3  11   7      121.48       97.82     24.79 o 
   4  11   7       56.25       54.21     12.78 o 
   5  11   7      170.70      163.13     19.44 o 
  -4  12   7       26.69       14.17     13.76 o 
  -3  12   7        7.07      -10.72     13.60 o 
  -2  12   7       72.94       76.30     13.97 o 
  -1  12   7      158.81      175.61     18.14 o 
   0  12   7       18.22        0.81      9.50 o 
   1  12   7       33.18       42.40     10.52 o 
   2  12   7      177.26      184.67     14.72 o 
  -4  13   7      156.11      169.91     28.33 o 
  -3  13   7      109.89      113.61     23.07 o 
  -2  13   7      120.49      112.76     22.05 o 
  -1  13   7        7.29        7.57      7.98 o 
   0  13   7      162.20      135.33     15.88 o 
   1  13   7       28.98       20.12     17.23 o 
   2  13   7      480.54      478.97     27.54 o 
   3  13   7      107.91       98.91     16.42 o 
  -4  14   7      279.58      350.22     41.00 o 
  -3  14   7       26.87       45.93     17.47 o 
  -2  14   7       23.91       11.42     10.95 o 
  -1  14   7       12.12       21.31     12.13 o 
   0  14   7       60.67       80.41     16.43 o 
   1  14   7      387.08      377.68     28.73 o 
   2  14   7      278.61      273.83     23.16 o 
   3  14   7      473.43      426.63     27.04 o 
   4  14   7       13.20        7.71      2.54 o 
  -3  15   7       37.90       74.66     21.23 o 
  -2  15   7       29.94       28.70     14.97 o 
  -1  15   7      314.18      312.45     33.02 o 
   0  15   7        5.90       10.01     10.34 o 
   1  15   7      559.00      627.97     38.53 o 
   2  15   7      473.62      493.15     31.20 o 
   3  15   7      144.84      136.44     12.42 o 
   4  15   7       51.60       59.36     16.17 o 
  -3  16   7      629.84      610.58     51.69 o 
  -2  16   7      467.27      538.47     45.97 o 
  -1  16   7      431.42      374.80     36.61 o 
   0  16   7      263.88      260.13     29.23 o 
   1  16   7        7.49        0.67     10.18 o 
   2  16   7       25.43       19.42      7.54 o 
   3  16   7      291.89      325.57     19.48 o 
   4  16   7       61.20       70.52     16.70 o 
  -3  17   7      402.00      388.43     42.27 o 
  -2  17   7      542.78      559.53     47.85 o 
  -1  17   7      386.54      360.51     37.09 o 
   0  17   7      558.63      596.87     43.90 o 
   1  17   7      274.36      327.61     30.28 o 
   2  17   7       78.63       76.22     12.09 o 
   3  17   7       27.63       15.29      7.12 o 
   4  17   7       42.33       27.90     13.73 o 
  -2  18   7       50.95       60.35     18.69 o 
  -1  18   7      211.09      192.07     27.91 o 
   0  18   7      652.93      711.94     48.82 o 
   1  18   7      809.53      830.78     48.65 o 
   2  18   7      229.15      303.09     21.96 o 
   3  18   7      289.67      304.35     20.44 o 
   4  18   7      116.19      100.51     21.55 o 
  -2  19   7      639.13      745.34     56.51 o 
  -1  19   7      265.41      240.89     32.87 o 
   0  19   7      314.70      301.55     33.22 o 
   1  19   7      196.46      177.27     23.94 o 
   2  19   7      187.47      233.22     20.11 o 
   3  19   7      132.77       90.11     20.84 o 
  -1  20   7      145.57      136.43     24.15 o 
   0  20   7      204.87      196.98     28.28 o 
   1  20   7       54.77       55.44     17.25 o 
   2  20   7      358.90      365.84     33.62 o 
  -1  21   7       38.12       45.83     17.18 o 
   0  21   7      137.83      129.44     24.47 o 
   1  21   7       41.59       73.85     18.93 o 
   2  21   7       36.24       26.69     12.88 o 
   0  22   7      202.35      219.48     30.50 o 
   1  22   7      132.35       95.69     18.96 o 
   0  23   7      164.42      199.29     30.56 o 
   1  23   7       63.76       57.60     19.60 o 
  -4 -23   8        0.02       -9.13     18.06 o 
  -3 -23   8        1.62       21.78     12.89 o 
  -2 -23   8       12.75       28.21     19.85 o 
  -1 -23   8       40.90       88.93     28.99 o 
   0 -23   8       13.99       -6.58     16.31 o 
  -4 -22   8      103.81      106.53     33.52 o 
  -3 -22   8      270.53      310.00     30.24 o 
  -2 -22   8       57.85       42.64     21.24 o 
  -1 -22   8      124.49      117.72     31.14 o 
   0 -22   8       39.00       28.05     17.37 o 
   1 -22   8      101.48      131.32     31.67 o 
  -5 -21   8      170.75      183.86     37.43 o 
  -4 -21   8      129.31      163.84     52.87 o 
  -3 -21   8        4.99        0.61     11.14 o 
  -2 -21   8        9.61       25.90     20.08 o 
  -1 -21   8      202.01      244.57     38.14 o 
   0 -21   8      280.98      274.03     42.11 o 
   1 -21   8        5.10       16.67     16.82 o 
   2 -21   8       51.41       19.40     19.64 o 
  -5 -20   8       71.23       86.39     19.09 o 
  -4 -20   8      385.88      444.25     35.18 o 
  -3 -20   8      369.87      358.51     31.25 o 
  -2 -20   8      236.99      233.06     24.90 o 
  -1 -20   8      106.50      108.54     28.68 o 
   0 -20   8       98.34       93.51     26.94 o 
   1 -20   8        4.48       -6.59     15.90 o 
   2 -20   8        4.67      -20.11     20.35 o 
   3 -20   8      122.40      143.74     33.85 o 
  -6 -19   8       38.81       46.47     16.83 o 
  -5 -19   8       43.61       32.33     11.09 o 
  -4 -19   8      266.85      274.60     28.48 o 
  -3 -19   8      122.60      109.41     18.75 o 
  -2 -19   8      463.10      455.05     25.16 o 
  -1 -19   8      113.00      119.23     17.05 o 
   0 -19   8      174.19      158.57     31.10 o 
   1 -19   8      253.68      302.08     43.63 o 
   2 -19   8       60.05       39.38     21.74 o 
   3 -19   8       30.64       49.77     21.93 o 
   4 -19   8       43.88       24.94     18.84 o 
  -6 -18   8       14.62       15.01     12.10 o 
  -5 -18   8       57.20       58.97     15.64 o 
  -4 -18   8      490.15      515.95     36.80 o 
  -3 -18   8      165.12      187.59     22.90 o 
  -2 -18   8       97.43       87.93     12.39 o 
  -1 -18   8       18.53        7.64      9.16 o 
   0 -18   8      117.26      100.84     34.19 o 
   1 -18   8      402.94      449.66     50.38 o 
   2 -18   8       54.63       46.22     21.56 o 
   3 -18   8        7.46        8.97     14.97 o 
   4 -18   8        1.71       -3.48     16.61 o 
  -6 -17   8      275.97      289.04     52.77 o 
  -5 -17   8        7.85      -19.91     13.27 o 
  -4 -17   8        9.27        1.75     10.18 o 
  -3 -17   8       30.69       34.97     12.74 o 
  -2 -17   8     1084.05     1058.48     37.37 o 
  -1 -17   8       50.35       50.47      9.38 o 
   0 -17   8       94.92       88.57     14.43 o 
   1 -17   8       17.23       14.92     16.83 o 
   2 -17   8       31.08       18.56     15.87 o 
   3 -17   8      116.40      113.84     27.70 o 
   4 -17   8      192.80      157.74     34.48 o 
   5 -17   8       20.11       42.56     23.90 o 
  -6 -16   8       45.11       63.31     17.59 o 
  -5 -16   8        8.42       -2.22     11.03 o 
  -4 -16   8     1764.63     1683.81     63.50 o 
  -3 -16   8      144.02      182.62     29.22 o 
  -2 -16   8       30.53       30.48      9.81 o 
  -1 -16   8       91.91       78.03     14.65 o 
   0 -16   8      101.64      108.88     14.85 o 
   1 -16   8      349.66      364.32     44.46 o 
   2 -16   8        7.10        7.47     15.44 o 
   3 -16   8       37.59        8.37     18.07 o 
   4 -16   8       96.91      140.59     31.87 o 
   5 -16   8       75.45       75.79     25.69 o 
  -7 -15   8      177.10      161.81     35.79 o 
  -6 -15   8      558.96      581.37     40.48 o 
  -5 -15   8      267.29      286.58     28.37 o 
  -4 -15   8      122.96      121.90     27.19 o 
  -3 -15   8       21.48       15.90      9.85 o 
  -2 -15   8      359.14      350.74     21.71 o 
  -1 -15   8       72.97       76.71     11.35 o 
   0 -15   8      262.29      271.98     22.78 o 
   1 -15   8       85.45       91.80     23.73 o 
   2 -15   8       72.36      130.16     29.27 o 
   3 -15   8       52.72       53.16     22.06 o 
   4 -15   8       12.20        6.90     12.26 o 
   5 -15   8      165.45      136.61     30.82 o 
  -7 -14   8      177.52      173.86     37.22 o 
  -6 -14   8       78.26       92.59     26.68 o 
  -5 -14   8       59.53       70.30     15.25 o 
  -4 -14   8      134.40      137.95     30.85 o 
  -3 -14   8       61.96       58.20     10.93 o 
  -2 -14   8       38.00       40.48      9.28 o 
  -1 -14   8      105.88      111.27     12.57 o 
   0 -14   8      121.06      119.10     15.66 o 
   1 -14   8      303.21      281.74     38.85 o 
   2 -14   8       48.65       30.81      8.50 o 
   3 -14   8      173.75      160.67     31.55 o 
   4 -14   8      232.30      200.29     35.35 o 
   5 -14   8       30.74       29.66     18.59 o 
  -7 -13   8        9.25       21.56     21.25 o 
  -6 -13   8      235.41      265.40     40.90 o 
  -5 -13   8       41.55       20.40     15.77 o 
  -4 -13   8      118.96      129.82     24.75 o 
  -3 -13   8       37.96       32.64      8.84 o 
  -2 -13   8        6.58        3.94      7.44 o 
  -1 -13   8        7.84        0.83      7.07 o 
   0 -13   8      132.67      137.56     21.42 o 
   1 -13   8      105.32      100.66     24.37 o 
   2 -13   8       37.81       17.09      8.20 o 
   3 -13   8       90.08      128.36     27.28 o 
   4 -13   8       26.48        7.78     16.69 o 
   5 -13   8        2.52       53.59     22.36 o 
   6 -13   8        3.89        9.68     15.02 o 
  -7 -12   8      112.20       92.41     29.29 o 
  -6 -12   8      174.00      184.70     35.64 o 
  -5 -12   8       16.17       11.98      9.45 o 
  -4 -12   8      338.59      288.54     26.11 o 
  -3 -12   8      148.39      126.72     13.61 o 
  -2 -12   8       81.32       89.65     11.98 o 
  -1 -12   8      183.67      179.77     20.67 o 
   0 -12   8      254.61      321.53     18.17 o 
   1 -12   8       74.43       68.30     21.85 o 
   2 -12   8      425.66      463.92     26.15 o 
   3 -12   8       59.34       32.68     15.60 o 
   4 -12   8      128.42      158.90     30.53 o 
   5 -12   8       35.50       37.88     20.38 o 
   6 -12   8       56.93       45.14     20.82 o 
  -7 -11   8       63.30       73.58     26.76 o 
  -6 -11   8      169.79      121.83     29.16 o 
  -5 -11   8      250.89      259.56     25.56 o 
  -4 -11   8      104.52      117.11     18.32 o 
  -3 -11   8       64.60       54.79     10.30 o 
  -2 -11   8      649.37      651.18     28.22 o 
  -1 -11   8      127.63      157.90     13.97 o 
   0 -11   8      178.19      174.63     13.77 o 
   1 -11   8       88.62      124.37     26.77 o 
   2 -11   8       36.32       33.83      9.23 o 
   3 -11   8       15.19       11.87      8.29 o 
   4 -11   8       49.85       16.44     15.85 o 
   5 -11   8       71.13       84.60     24.44 o 
   6 -11   8       64.95       59.98     20.77 o 
  -8 -10   8       12.96      -32.23     22.31 o 
  -7 -10   8      192.24      201.17     39.68 o 
  -6 -10   8       86.65       58.57     23.55 o 
  -5 -10   8       39.52       39.43     13.88 o 
  -4 -10   8      231.91      200.00     21.58 o 
  -3 -10   8      244.79      251.44     18.72 o 
  -2 -10   8      220.33      191.71     15.72 o 
  -1 -10   8       81.76       77.43     10.50 o 
   0 -10   8      503.88      445.54     20.65 o 
   1 -10   8      321.23      328.89     38.66 o 
   2 -10   8      529.60      543.22     29.08 o 
   3 -10   8        5.83       12.29      9.10 o 
   4 -10   8        7.88        1.30     16.50 o 
   5 -10   8       40.28       20.35     15.34 o 
   6 -10   8       36.10       16.13     14.76 o 
  -8  -9   8      111.21      171.06     37.02 o 
  -7  -9   8       34.38       39.79     23.58 o 
  -6  -9   8       92.13      119.89     29.26 o 
  -5  -9   8      295.04      287.71     41.25 o 
  -4  -9   8      107.31      129.63     18.68 o 
  -3  -9   8       99.72       93.17     12.07 o 
  -2  -9   8       42.65       35.86      8.39 o 
  -1  -9   8       24.41       15.85      7.02 o 
   0  -9   8      277.41      266.69     16.23 o 
   1  -9   8      187.59      203.80     31.86 o 
   2  -9   8      399.96      301.23     83.73 o 
   3  -9   8       49.18       57.55     16.54 o 
   4  -9   8      248.38      302.03     37.82 o 
   5  -9   8       16.01       23.93     16.49 o 
   6  -9   8      112.36      136.46     28.72 o 
  -8  -8   8        3.15       49.50     27.87 o 
  -7  -8   8       48.73       65.53     28.59 o 
  -6  -8   8       93.55       68.31     22.92 o 
  -5  -8   8      264.14      243.92     36.46 o 
  -4  -8   8      258.92      278.54     24.92 o 
  -3  -8   8      182.36      186.11     16.35 o 
  -2  -8   8      248.11      267.46     18.19 o 
  -1  -8   8      156.01      147.72     13.40 o 
   0  -8   8       23.63      142.85     18.55 o 
   1  -8   8      545.45      502.24     22.34 o 
   2  -8   8      299.12      282.87     35.39 o 
   3  -8   8       23.74       18.64      7.84 o 
   4  -8   8      458.95      395.72     41.90 o 
   5  -8   8       44.63       50.52     18.82 o 
   6  -8   8      170.56      225.59     34.07 o 
  -8  -7   8      214.97      221.97     41.09 o 
  -7  -7   8       59.09       76.43     26.81 o 
  -6  -7   8      163.56      162.68     31.59 o 
  -5  -7   8      143.66      135.27     27.73 o 
  -4  -7   8       25.03       44.85     11.37 o 
  -3  -7   8      244.76      238.68     18.26 o 
  -2  -7   8       89.44       67.91     10.38 o 
  -1  -7   8       73.76       87.39     11.11 o 
   0  -7   8      655.00      625.99     23.42 o 
   1  -7   8       39.35       34.31      6.19 o 
   2  -7   8      438.49      431.33     42.14 o 
   3  -7   8      121.15      106.46     13.98 o 
   4  -7   8      120.13      132.14     25.65 o 
   5  -7   8       13.78       17.34     14.89 o 
   6  -7   8      165.50      150.01     27.52 o 
   7  -7   8      120.25      167.03     31.16 o 
  -8  -6   8       12.38       43.13     23.43 o 
  -7  -6   8       14.81       35.68     22.86 o 
  -6  -6   8      214.62      194.49     34.25 o 
  -5  -6   8      307.65      349.77     42.14 o 
  -4  -6   8      119.82      130.77     19.41 o 
  -3  -6   8       25.06       18.00      9.34 o 
  -2  -6   8      408.04      377.23     21.15 o 
  -1  -6   8      974.34      988.69     31.69 o 
   0  -6   8      719.20      729.73     25.43 o 
   1  -6   8      294.63      292.22     14.49 o 
   2  -6   8      511.17      487.99     43.43 o 
   3  -6   8       48.44       45.96     16.67 o 
   4  -6   8      693.88      677.79     32.60 o 
   5  -6   8      324.42      350.72     38.65 o 
   6  -6   8        1.63      -20.80     17.33 o 
   7  -6   8       32.45       69.83     21.62 o 
  -8  -5   8      127.72      101.82     32.93 o 
  -7  -5   8       89.77       87.68     25.12 o 
  -6  -5   8       70.63      105.33     26.19 o 
  -5  -5   8       18.82        3.48     14.17 o 
  -4  -5   8      324.84      273.25     34.66 o 
  -3  -5   8       44.55       41.53      9.06 o 
  -2  -5   8      173.02      158.18     14.15 o 
  -1  -5   8      391.93      421.81     21.15 o 
   0  -5   8     1165.11     1200.88     32.12 o 
   1  -5   8     1455.06     1472.53     31.23 o 
   2  -5   8       30.49       44.12     15.97 o 
   3  -5   8      293.28      304.19     34.88 o 
   4  -5   8       42.99       63.42     18.52 o 
   5  -5   8       76.99      114.75     23.85 o 
   6  -5   8       27.42       21.12     13.85 o 
   7  -5   8       23.28       52.47     16.45 o 
  -8  -4   8       19.24       91.08     29.81 o 
  -7  -4   8       14.40       22.85     19.57 o 
  -6  -4   8      159.77      203.79     34.29 o 
  -5  -4   8      201.93      218.77     33.96 o 
  -4  -4   8     1860.41     1884.64     88.10 o 
  -3  -4   8      114.64      115.29     13.22 o 
  -2  -4   8      636.61      630.51     26.88 o 
  -1  -4   8       55.72       49.65      8.75 o 
   0  -4   8      310.10      359.24     17.94 o 
   1  -4   8        9.87       11.04      7.69 o 
   2  -4   8     1083.51     1125.39     42.45 o 
   3  -4   8      132.27      121.42     24.25 o 
   4  -4   8      205.78      181.08     26.85 o 
   5  -4   8       33.16       20.72     14.43 o 
   6  -4   8      136.88      125.59     23.70 o 
   7  -4   8      134.16      119.07     24.07 o 
  -8  -3   8       87.52       88.31     28.53 o 
  -7  -3   8       51.81       17.78     21.33 o 
  -6  -3   8      372.69      372.46     46.93 o 
  -5  -3   8       53.61       38.12     20.30 o 
  -4  -3   8     1279.94     1201.11     70.24 o 
  -3  -3   8      102.48      111.94     13.29 o 
  -2  -3   8     2631.22     2811.03     90.60 o 
  -1  -3   8       64.77       66.14      9.61 o 
   0  -3   8      233.83      265.95     17.38 o 
   1  -3   8       64.04       53.99      6.91 o 
   2  -3   8      378.78      434.82     26.70 o 
   3  -3   8       25.13       34.42     10.57 o 
   4  -3   8      164.35      174.20     26.33 o 
   5  -3   8       27.14       44.95     17.76 o 
   6  -3   8       13.75       13.32     13.93 o 
   7  -3   8       13.36       -6.52     12.00 o 
  -8  -2   8      114.97      158.27     33.44 o 
  -7  -2   8       34.15       84.50     28.84 o 
  -6  -2   8      259.15      254.14     38.20 o 
  -5  -2   8      231.68      221.28     34.83 o 
  -4  -2   8     1438.59     1485.54     78.41 o 
  -3  -2   8       58.86       53.26     27.65 o 
  -2  -2   8      435.76      396.81     21.50 o 
  -1  -2   8      148.42      135.79     12.39 o 
   0  -2   8      125.04      119.12     11.05 o 
   1  -2   8      171.15      173.82     11.30 o 
   2  -2   8      776.36      779.15     35.39 o 
   3  -2   8      102.22       93.38     13.85 o 
   4  -2   8      258.25      257.11     21.30 o 
   5  -2   8        3.58        1.47      9.80 o 
   6  -2   8       35.08       60.34     17.06 o 
   7  -2   8       43.63       -5.88     13.08 o 
  -8  -1   8      258.39      236.34     40.47 o 
  -7  -1   8       88.20       54.54     21.72 o 
  -6  -1   8      856.80      843.66     67.29 o 
  -5  -1   8       27.94       17.97     16.47 o 
  -4  -1   8      360.69      347.24     39.34 o 
  -3  -1   8      141.83      151.11     18.58 o 
  -2  -1   8      671.27      693.57     28.08 o 
  -1  -1   8      400.23      396.00     20.59 o 
   0  -1   8       38.61       31.97      6.98 o 
   1  -1   8       26.72       18.76      5.46 o 
   2  -1   8      171.06      207.85     19.18 o 
   3  -1   8       30.72       35.04     12.70 o 
   4  -1   8       91.11       79.28     13.93 o 
   5  -1   8       58.40       36.58     14.72 o 
   6  -1   8       43.03       35.31     14.36 o 
  -8   0   8       88.54      161.46     34.01 o 
  -7   0   8        2.83        2.46     16.87 o 
  -6   0   8        3.65        7.59     17.47 o 
  -5   0   8       11.89        7.83     15.94 o 
  -4   0   8        5.13       -7.06     17.20 o 
  -3   0   8      362.52      378.89     27.58 o 
  -2   0   8      154.77      159.67     20.36 o 
  -1   0   8        0.97        4.15      6.74 o 
   0   0   8       18.06       21.28      6.71 o 
   1   0   8       28.24       31.21      6.40 o 
   2   0   8      419.56      414.66     26.00 o 
   3   0   8      231.67      244.83     20.57 o 
   4   0   8      846.04     1004.76     40.57 o 
   5   0   8       41.20       54.42     16.51 o 
   6   0   8        0.07      -10.57     10.81 o 
  -8   1   8      258.06      268.73     46.39 o 
  -7   1   8       88.04      130.16     31.76 o 
  -6   1   8      856.21      898.74     69.67 o 
  -5   1   8       27.81       29.70     15.76 o 
  -4   1   8      361.86      328.33     37.23 o 
  -3   1   8      141.75      151.10     23.64 o 
  -2   1   8      671.65      624.24     33.41 o 
  -1   1   8      399.86      401.60     20.64 o 
   0   1   8       38.34       35.28      7.16 o 
   1   1   8       26.76       26.08      6.25 o 
   2   1   8      171.11      180.16     15.01 o 
   3   1   8       30.64       10.14      7.61 o 
   4   1   8       91.09       82.84     13.22 o 
   5   1   8       58.52       58.69     15.53 o 
   6   1   8       42.72       51.66     14.75 o 
  -8   2   8      114.83      121.71     34.36 o 
  -7   2   8       34.18       78.18     26.36 o 
  -6   2   8      259.15      242.37     37.34 o 
  -5   2   8      231.42      202.18     33.38 o 
  -4   2   8     1438.25     1483.00     80.34 o 
  -3   2   8       58.85       67.62     14.52 o 
  -2   2   8      436.27      432.45     42.17 o 
  -1   2   8      148.58      164.30     19.23 o 
   0   2   8      124.86      128.76     11.66 o 
   1   2   8      171.05      183.11     14.37 o 
   2   2   8      776.75      771.33     20.66 o 
   3   2   8      102.43      108.62     15.26 o 
   4   2   8      258.05      289.54     21.96 o 
   5   2   8        3.57        0.65      9.75 o 
   6   2   8       34.94       39.15     13.63 o 
  -8   3   8       87.13      136.85     33.11 o 
  -7   3   8       51.75       54.99     25.15 o 
  -6   3   8      372.59      349.14     45.05 o 
  -5   3   8       53.73       55.20     20.93 o 
  -4   3   8     1280.83     1148.74     71.21 o 
  -3   3   8      102.64       92.95     19.70 o 
  -2   3   8     2630.98     2694.77    147.23 o 
  -1   3   8       64.71       67.42     11.89 o 
   0   3   8      233.45      250.81     16.01 o 
   1   3   8       64.19       55.66      8.51 o 
   2   3   8      378.02      401.43     19.59 o 
   3   3   8       25.07       21.05      8.16 o 
   4   3   8      164.61      145.01     23.34 o 
   5   3   8       27.09       34.72     12.11 o 
   6   3   8       13.95        0.65      8.16 o 
  -8   4   8       19.34       23.57     18.41 o 
  -7   4   8       14.38       -5.54     17.26 o 
  -6   4   8      159.61      166.53     30.91 o 
  -5   4   8      202.27      229.49     37.59 o 
  -4   4   8     1862.11     1878.59     91.52 o 
  -3   4   8      114.54      116.94     17.25 o 
  -2   4   8      637.18      622.07     49.52 o 
  -1   4   8       55.79       64.10     18.99 o 
   0   4   8      310.13      348.39     38.40 o 
   1   4   8        9.89        7.26      7.88 o 
   2   4   8     1084.23     1119.76     41.35 o 
   3   4   8      131.96      137.59     20.43 o 
   4   4   8      206.48      212.36     18.12 o 
   5   4   8       33.12       48.16     11.76 o 
  -8   5   8      127.74      101.64     31.97 o 
  -7   5   8       89.73      110.03     28.43 o 
  -6   5   8       70.64       80.32     21.71 o 
  -5   5   8       18.92        1.24     15.75 o 
  -4   5   8      325.19      329.47     40.79 o 
  -3   5   8       44.43       45.61     16.75 o 
  -2   5   8      172.58      241.06     33.07 o 
  -1   5   8      392.36      459.02     43.76 o 
   0   5   8     1165.66     1216.97     70.58 o 
   1   5   8     1454.67     1513.80     79.29 o 
   2   5   8       30.30       34.42      9.37 o 
   3   5   8      293.40      278.38     16.73 o 
   4   5   8       42.76       37.35      8.47 o 
   5   5   8       77.15       61.00     12.76 o 
  -8   6   8       12.32       15.18     19.46 o 
  -7   6   8       14.83       47.06     25.76 o 
  -6   6   8      214.52      191.77     35.26 o 
  -5   6   8      307.87      275.30     38.79 o 
  -2   6   8      408.27      315.32     37.63 o 
  -1   6   8      974.12     1006.65     65.27 o 
   0   6   8      719.75      761.16     56.63 o 
   1   6   8      294.76      334.34     38.75 o 
   2   6   8      511.52      509.58     48.00 o 
   3   6   8       48.41       50.26      7.47 o 
   4   6   8      694.19      696.00     43.95 o 
   5   6   8      324.55      287.73     22.55 o 
  -8   7   8      215.28      254.39     45.21 o 
  -7   7   8       59.26       12.68     18.27 o 
  -6   7   8      163.16      210.35     37.83 o 
  -2   7   8       89.03       97.27     23.50 o 
  -1   7   8       73.69       65.10     19.61 o 
   0   7   8      656.01      632.58     52.70 o 
   1   7   8       39.36       17.73     15.95 o 
   2   7   8      438.56      443.38     45.46 o 
   3   7   8      121.10       99.12     11.05 o 
   4   7   8      120.57      114.56     26.85 o 
   5   7   8       13.80       27.50      8.52 o 
  -8   8   8        3.19       32.85     19.88 o 
  -7   8   8       48.58       23.81     18.93 o 
  -1   8   8      155.94      198.27     31.09 o 
   0   8   8       23.63      150.23     28.39 o 
   1   8   8      545.85      538.46     50.60 o 
   2   8   8      298.60      269.48     37.36 o 
   3   8   8       23.70       31.81      8.37 o 
  -8   9   8      111.08      145.73     34.00 o 
  -7   9   8       34.71       11.83     17.78 o 
   0   9   8      277.39      331.56     39.93 o 
   1   9   8      187.87      176.13     30.53 o 
   3   9   8       49.17       72.05     13.43 o 
   3  10   8        5.88        1.34      8.60 o 
  -2  12   8       80.92      128.57     23.09 o 
  -1  12   8      183.75      157.62     23.46 o 
  -3  13   8       37.93       41.00     18.17 o 
  -2  13   8        6.50       17.38     13.58 o 
  -1  13   8        7.80       -7.95     11.85 o 
   0  13   8      132.30      113.40     19.08 o 
   1  13   8      105.36       92.43     15.09 o 
   3  13   8       90.19      156.48     20.69 o 
  -3  14   8       61.96       46.97     15.58 o 
  -2  14   8       37.86       15.55     14.13 o 
  -1  14   8      105.56       73.81     17.70 o 
   0  14   8      121.43      108.31     18.58 o 
   1  14   8      302.85      280.70     25.53 o 
   3  14   8      173.78      200.04     25.36 o 
  -3  15   8       21.43       -9.52     15.51 o 
  -2  15   8      358.87      372.74     39.83 o 
  -1  15   8       72.67       68.22     19.37 o 
   0  15   8      261.80      235.95     27.25 o 
   1  15   8       85.57       94.07     16.25 o 
   2  15   8       72.41       88.52     14.69 o 
   3  15   8       52.84       60.00     15.74 o 
  -2  16   8       30.45       31.71     18.45 o 
  -1  16   8       91.93      109.87     21.91 o 
   0  16   8      101.95      128.00     20.87 o 
   1  16   8      350.00      293.06     28.05 o 
   2  16   8        7.08       -2.71     10.65 o 
   3  16   8       37.41       30.96     12.28 o 
  -2  17   8     1082.98     1069.29     66.03 o 
  -1  17   8       50.36       38.91     15.73 o 
   0  17   8       95.14      109.67     20.32 o 
   1  17   8       17.32        0.51      9.75 o 
   2  17   8       31.09       19.23     11.52 o 
  -2  18   8       97.39       58.05     21.06 o 
  -1  18   8       18.47       13.37     12.62 o 
   0  18   8      117.45       74.96     17.98 o 
   1  18   8      402.99      406.87     35.11 o 
   2  18   8       54.80       72.73     20.35 o 
  -1  19   8      112.87      168.73     27.83 o 
   0  19   8      174.04      151.85     24.77 o 
   1  19   8      252.76      321.64     31.90 o 
  -1  20   8      106.25      148.09     26.73 o 
   0  20   8       98.22      161.81     26.25 o 
   0  21   8      280.81      319.17     36.22 o 
  -3 -21   9      189.91      145.26     29.34 o 
  -4 -20   9      126.72       97.81     28.26 o 
  -3 -20   9      125.92       96.91     24.87 o 
  -2 -20   9       78.25       80.25     23.15 o 
  -4 -19   9       21.74       54.56     23.17 o 
  -3 -19   9       51.10       51.43     14.60 o 
  -2 -19   9      417.10      430.14     32.98 o 
  -1 -19   9       58.69       67.29     24.92 o 
   0 -19   9       70.80       78.08     25.28 o 
   1 -19   9       86.25       68.35     26.81 o 
  -5 -18   9       96.76      145.18     33.62 o 
  -4 -18   9       63.77       80.02     17.63 o 
  -3 -18   9        6.77       21.12     12.80 o 
  -2 -18   9       14.43       20.42     19.47 o 
  -1 -18   9       27.75       44.10     21.70 o 
   0 -18   9      154.80      133.41     32.45 o 
   1 -18   9       39.92       96.56     27.51 o 
   2 -18   9      100.18      161.65     35.81 o 
  -5 -17   9       27.95       29.79     15.85 o 
  -4 -17   9       11.25        5.45     10.38 o 
  -3 -17   9      120.72      127.75     19.19 o 
  -2 -17   9      136.40      124.71     21.15 o 
  -1 -17   9       99.67      101.15     16.49 o 
   0 -17   9       32.23       23.38     17.83 o 
   1 -17   9       78.07       72.69     25.18 o 
   2 -17   9       40.32       56.45     21.63 o 
   3 -17   9       14.45      -17.27     21.17 o 
  -6 -16   9       19.85        1.87     18.63 o 
  -5 -16   9      169.00      142.62     49.69 o 
  -4 -16   9      382.27      373.92     37.38 o 
  -3 -16   9      417.25      391.66     32.25 o 
  -2 -16   9      226.42      215.10     23.73 o 
  -1 -16   9       34.69        6.33     17.25 o 
   0 -16   9       19.67        2.30     16.46 o 
   1 -16   9       48.86       37.32     19.15 o 
   2 -16   9      145.37      159.53     33.80 o 
   3 -16   9        2.46       37.52     20.92 o 
   4 -16   9       16.36       11.14     17.07 o 
  -6 -15   9       46.59       77.97     26.31 o 
  -5 -15   9      117.05      149.32     39.08 o 
  -4 -15   9       65.22      113.38     24.58 o 
  -3 -15   9       63.85       54.75     13.93 o 
  -2 -15   9       56.45       50.83     10.56 o 
  -1 -15   9       10.69       17.96      7.61 o 
   0 -15   9       43.16       53.60     12.83 o 
   1 -15   9      118.14      157.82     33.10 o 
   2 -15   9       53.38       97.09     29.40 o 
   3 -15   9       70.86       39.42     14.79 o 
   4 -15   9       40.75       36.08     22.92 o 
  -6 -14   9      103.41       63.38     24.85 o 
  -5 -14   9       10.69      -17.29     14.70 o 
  -4 -14   9        4.95       -6.41      9.85 o 
  -3 -14   9      308.81      340.85     29.64 o 
  -2 -14   9      157.61      147.71     15.51 o 
  -1 -14   9       45.25       44.26      8.90 o 
   0 -14   9       21.18       12.14      9.76 o 
   1 -14   9       91.54       39.93     20.18 o 
   2 -14   9      109.60      120.83     30.05 o 
   3 -14   9      237.44      189.22     34.54 o 
   4 -14   9        9.96       -0.98     15.45 o 
  -6 -13   9        6.25        6.81     19.41 o 
  -5 -13   9      198.56      181.97     23.16 o 
  -4 -13   9       39.01       34.25     12.62 o 
  -3 -13   9       52.49       36.74     13.50 o 
  -2 -13   9       29.83       25.64      8.70 o 
  -1 -13   9      115.20      115.59     12.81 o 
   0 -13   9       93.68       82.24     11.24 o 
   1 -13   9       27.23       46.58     12.00 o 
   2 -13   9        9.60      -10.31     15.58 o 
   3 -13   9      272.08      273.03     41.51 o 
   4 -13   9       35.38       31.35     20.32 o 
  -7 -12   9       44.68       39.19     24.41 o 
  -6 -12   9      152.52      190.98     36.58 o 
  -5 -12   9       12.70       18.99     13.01 o 
  -4 -12   9       62.76       78.39     16.25 o 
  -3 -12   9       71.30       72.33     15.02 o 
  -2 -12   9        9.76        0.62      7.74 o 
  -1 -12   9       46.37       43.13     15.44 o 
   0 -12   9      129.82      142.95     13.44 o 
   1 -12   9      255.11      245.01     45.74 o 
   2 -12   9      143.50      129.48     29.08 o 
   3 -12   9      192.81      188.70     32.66 o 
   4 -12   9       40.33       68.54     22.10 o 
   5 -12   9        2.87        1.37     15.36 o 
  -7 -11   9       78.29       64.74     28.35 o 
  -6 -11   9      100.62       84.73     27.02 o 
  -5 -11   9      128.30      124.95     19.15 o 
  -4 -11   9       73.42       95.51     17.84 o 
  -3 -11   9       27.80       36.22     12.18 o 
  -2 -11   9       35.47       36.98      9.46 o 
  -1 -11   9       79.57       92.83     21.27 o 
   0 -11   9      115.71      114.50     14.14 o 
   1 -11   9       22.64       31.60     10.68 o 
   2 -11   9        4.62       -4.70     16.38 o 
   3 -11   9      429.51      437.21     47.44 o 
   4 -11   9       46.12       57.16     23.48 o 
   5 -11   9      125.35      150.88     32.68 o 
  -7 -10   9       38.12        8.02     17.87 o 
  -6 -10   9       61.56       65.00     25.39 o 
  -5 -10   9       70.46       34.37     18.41 o 
  -4 -10   9       11.92       10.33     10.05 o 
  -3 -10   9      176.67      180.81     28.13 o 
  -2 -10   9       16.57        9.88      6.88 o 
  -1 -10   9       38.19       37.02      8.60 o 
   0 -10   9      180.13      152.55     15.45 o 
   1 -10   9      240.83      233.21     21.82 o 
   2 -10   9      175.43      141.05     28.90 o 
   3 -10   9       10.50       29.12     18.89 o 
   4 -10   9       30.76       30.24     17.92 o 
   5 -10   9       32.80       23.47     15.44 o 
  -7  -9   9        4.19       11.46     23.14 o 
  -6  -9   9      111.64       91.55     27.36 o 
  -5  -9   9      220.51      199.85     33.95 o 
  -4  -9   9       17.74       23.40     11.36 o 
  -3  -9   9      253.49      297.56     31.11 o 
  -2  -9   9      219.53      193.80     16.89 o 
  -1  -9   9      349.49      306.20     19.47 o 
   0  -9   9       44.30       57.33      9.31 o 
   1  -9   9       11.63        5.47      9.30 o 
   2  -9   9      133.37      139.96     17.51 o 
   3  -9   9       42.44       15.55     14.01 o 
   4  -9   9      136.89      105.24     25.03 o 
   5  -9   9       73.89       58.16     19.99 o 
  -7  -8   9       24.43       -2.85     20.07 o 
  -6  -8   9      206.17      193.98     36.31 o 
  -5  -8   9       75.78       87.25     26.53 o 
  -4  -8   9       49.00       40.83     13.07 o 
  -3  -8   9       55.42       64.29     13.12 o 
  -2  -8   9       38.51       37.51      9.83 o 
  -1  -8   9      208.61      211.48     16.70 o 
   0  -8   9       71.81       86.41     10.54 o 
   1  -8   9      279.05      271.44     23.42 o 
   2  -8   9        5.05       24.97     11.47 o 
   3  -8   9      339.36      351.44     41.63 o 
   4  -8   9       46.40       74.46     21.13 o 
   5  -8   9       76.32       77.02     21.76 o 
  -7  -7   9      303.31      277.78     44.50 o 
  -6  -7   9      133.90       93.15     26.23 o 
  -5  -7   9      399.71      414.70     46.96 o 
  -4  -7   9        4.66       18.06     16.91 o 
  -3  -7   9       63.71       59.25     14.55 o 
  -2  -7   9       58.69       50.31     10.07 o 
  -1  -7   9      587.74      582.68     26.65 o 
   0  -7   9      287.75      288.96     17.21 o 
   1  -7   9      655.17      649.75     21.67 o 
   2  -7   9      150.58      115.17     16.14 o 
   3  -7   9       77.55       79.36     22.51 o 
   4  -7   9       62.72       41.59     18.42 o 
   5  -7   9        6.94       -4.62     14.42 o 
  -7  -6   9      191.74      167.35     34.89 o 
  -6  -6   9       91.26       49.58     23.22 o 
  -5  -6   9      120.56      140.67     30.80 o 
  -4  -6   9      282.25      298.26     37.33 o 
  -3  -6   9      635.86      680.31     46.79 o 
  -2  -6   9       66.95       84.25     14.08 o 
  -1  -6   9      745.92      803.70     30.08 o 
   0  -6   9      384.03      370.19     25.92 o 
   1  -6   9      428.62      427.78     17.33 o 
   2  -6   9       13.65        6.24      7.68 o 
   3  -6   9       75.32       68.08     13.70 o 
   4  -6   9       21.35       35.50     16.94 o 
   5  -6   9       32.46       72.39     21.73 o 
   6  -6   9        5.55       -3.13     13.43 o 
  -7  -5   9        6.48      -11.26     21.49 o 
  -6  -5   9       65.90       28.79     19.73 o 
  -5  -5   9      186.88      224.60     37.01 o 
  -4  -5   9       16.97       22.01     16.46 o 
  -3  -5   9       80.17       69.27     15.22 o 
  -2  -5   9      107.34      122.82     13.69 o 
  -1  -5   9      747.42      671.76     27.58 o 
   0  -5   9       91.49       73.72     10.09 o 
   1  -5   9      473.87      474.08     18.31 o 
   2  -5   9      122.58      128.14     16.62 o 
   3  -5   9       14.55       18.26      9.80 o 
   4  -5   9      116.74      113.27     24.07 o 
   5  -5   9        2.34       15.77     15.69 o 
   6  -5   9        4.98        4.22     12.14 o 
  -7  -4   9       58.84       69.89     27.37 o 
  -6  -4   9       15.87       15.25     16.43 o 
  -5  -4   9       34.32       19.40     14.09 o 
  -4  -4   9       95.95       85.63     22.49 o 
  -3  -4   9       99.52      106.79     21.14 o 
  -2  -4   9      274.85      283.32     19.61 o 
  -1  -4   9       73.41       81.28     22.36 o 
   0  -4   9      363.54      395.21     19.76 o 
   1  -4   9      437.49      417.42     17.29 o 
   2  -4   9      155.44      149.78     19.80 o 
   3  -4   9      126.74      141.20     17.17 o 
   4  -4   9        5.12       17.09     12.98 o 
   5  -4   9       66.67       73.69     20.54 o 
   6  -4   9       33.33       41.04     16.67 o 
  -7  -3   9       83.29       75.19     27.24 o 
  -6  -3   9       43.61       34.11     22.01 o 
  -5  -3   9       64.02       85.24     23.73 o 
  -4  -3   9       22.19       28.44     18.46 o 
  -3  -3   9      135.66      109.21     23.38 o 
  -2  -3   9       22.80       17.50      7.53 o 
  -1  -3   9      985.06     1002.70     33.51 o 
   0  -3   9       84.01       93.82     12.07 o 
   1  -3   9      193.98      188.39     12.03 o 
   2  -3   9       78.07       76.22     13.83 o 
   3  -3   9      312.20      395.66     27.63 o 
   4  -3   9       47.16       49.06     16.83 o 
   5  -3   9       44.36       64.60     18.38 o 
   6  -3   9       14.58      -16.89     16.55 o 
  -7  -2   9       16.68       20.44     18.99 o 
  -6  -2   9      141.64      185.34     36.07 o 
  -5  -2   9      149.02      107.08     27.42 o 
  -4  -2   9      102.62      119.50     27.06 o 
  -3  -2   9       58.15       41.27     15.02 o 
  -2  -2   9       17.43       21.90      8.84 o 
  -1  -2   9      115.86      119.97     13.53 o 
   0  -2   9        8.82       19.85      6.56 o 
   1  -2   9      116.58      115.54      9.90 o 
   2  -2   9        2.48        1.36      8.79 o 
   3  -2   9      145.17      141.66     17.22 o 
   4  -2   9       48.47       90.63     18.32 o 
   5  -2   9       46.07       19.78     11.74 o 
   6  -2   9       27.47       30.36     15.10 o 
  -7  -1   9      203.79      206.44     38.83 o 
  -6  -1   9      177.15      163.56     33.70 o 
  -5  -1   9       46.96       27.93     15.08 o 
  -4  -1   9      134.40      129.03     27.25 o 
  -3  -1   9      116.38       86.30     20.49 o 
  -2  -1   9       73.90       94.06     12.52 o 
  -1  -1   9      230.57      203.73     15.84 o 
   0  -1   9        5.76        5.18      5.77 o 
   1  -1   9      170.22      171.71     12.02 o 
   2  -1   9       51.95       55.26     12.75 o 
   3  -1   9      422.33      463.66     29.76 o 
   4  -1   9       48.65       57.98     13.30 o 
   5  -1   9       94.18      112.45     21.73 o 
  -7   0   9      180.83      242.46     43.74 o 
  -6   0   9        1.06        8.75     17.52 o 
  -5   0   9      171.05      150.99     31.66 o 
  -4   0   9      115.80      152.99     27.93 o 
  -3   0   9      238.09      244.58     32.97 o 
  -2   0   9       13.76       -9.41     12.55 o 
  -1   0   9       13.15       12.95      6.96 o 
   0   0   9        4.46        5.77      5.39 o 
   1   0   9       52.67       67.71      8.64 o 
   2   0   9       11.79        8.17      8.77 o 
   3   0   9      179.84      227.82     39.47 o 
   4   0   9        2.21       -2.45     17.39 o 
   5   0   9       13.09       22.02     11.87 o 
  -7   1   9      203.70      283.41     45.20 o 
  -6   1   9      177.40      183.18     35.20 o 
  -5   1   9       46.78       30.80     19.72 o 
  -4   1   9      134.66      119.15     26.02 o 
  -3   1   9      116.32       83.30     22.22 o 
  -2   1   9       73.73      102.78     21.34 o 
  -1   1   9      230.90      193.20     15.44 o 
   0   1   9        5.72        5.83      7.22 o 
   1   1   9      170.16      166.65     12.49 o 
   2   1   9       51.96       41.30     11.21 o 
   3   1   9      422.22      429.47     30.06 o 
   4   1   9       48.53       34.45     12.34 o 
   5   1   9       94.10       67.22     15.48 o 
  -7   2   9       16.67        7.78     20.40 o 
  -6   2   9      141.83      179.09     35.70 o 
  -5   2   9      149.18      111.58     29.67 o 
  -4   2   9      102.46      115.08     25.56 o 
  -3   2   9       58.10       45.94     18.09 o 
  -2   2   9       17.39       30.62     17.05 o 
  -1   2   9      115.35      133.48     18.82 o 
   0   2   9        8.90        4.41      5.86 o 
   1   2   9      116.45      136.14     11.84 o 
   2   2   9        2.54        3.60      3.10 o 
   3   2   9      145.03      187.40     19.41 o 
   4   2   9       48.38       73.34     28.01 o 
   5   2   9       46.02       43.06     14.28 o 
  -7   3   9       83.16       69.95     26.89 o 
  -6   3   9       43.64       91.68     29.66 o 
  -5   3   9       64.24      103.14     27.54 o 
  -4   3   9       22.06        6.97     15.28 o 
  -3   3   9      136.08      145.86     26.91 o 
  -2   3   9       22.93       27.25     15.82 o 
  -1   3   9      984.10     1043.92     57.00 o 
   0   3   9       83.68      115.39     28.59 o 
   1   3   9      194.03      190.84     13.70 o 
   2   3   9       78.20       71.59      5.94 o 
   3   3   9      311.96      364.73     46.52 o 
   4   3   9       47.26       46.62     19.54 o 
   5   3   9       44.29       57.63     14.96 o 
  -7   4   9       58.68       83.31     29.46 o 
  -6   4   9       15.91      -12.75     20.71 o 
  -5   4   9       34.38       19.28     15.42 o 
  -4   4   9       96.24       74.67     24.05 o 
  -3   4   9       99.34       52.93     19.51 o 
  -2   4   9      274.76      267.26     33.10 o 
  -1   4   9       73.73       93.54     20.77 o 
   0   4   9      363.46      439.42     35.99 o 
   1   4   9      437.01      445.89     25.35 o 
   2   4   9      155.37      161.06     20.45 o 
   3   4   9      126.69      141.36     23.15 o 
   4   4   9        5.06        5.83      7.85 o 
  -7   5   9        6.55       -9.67     19.04 o 
  -6   5   9       66.00       39.07     24.80 o 
  -5   5   9      187.02      195.93     34.87 o 
  -4   5   9       16.94        5.83     17.64 o 
  -3   5   9       79.83       58.48     19.44 o 
  -2   5   9      107.58       98.71     22.38 o 
   1   5   9      473.27      501.82     33.51 o 
   2   5   9      122.66      123.88     13.19 o 
   3   5   9       14.56       38.03     13.01 o 
   4   5   9      116.64      112.72     18.67 o 
  -7   6   9      191.65      206.31     41.58 o 
  -6   6   9       91.03      137.66     30.90 o 
  -5   6   9      120.63      170.96     33.47 o 
  -4   6   9      282.51      251.64     37.14 o 
   4   6   9       21.34       22.49     10.47 o 
  -7   7   9      303.84      427.06     55.38 o 
  -6   7   9      134.24      166.38     34.31 o 
  -5   7   9      399.14      349.31     45.19 o 
  -7   8   9       24.35       -4.74     16.77 o 
  -6   8   9      206.08      243.67     41.13 o 
  -7   9   9        4.21      -13.32     19.57 o 
  -6   9   9      111.70       63.37     27.51 o 
  -7  10   9       38.23        2.02     18.39 o 
  -2  16   9      226.48      200.95     30.86 o 
  -1  16   9       34.69       25.51     13.27 o 
  -1  17   9       99.79      107.49     21.35 o 
  -2 -18  10       96.44       84.97     21.51 o 
  -3 -17  10       11.91       20.03     15.56 o 
  -2 -17  10      129.83      108.28     23.28 o 
  -3 -16  10      182.94      155.91     29.30 o 
  -2 -16  10        3.20       17.57     14.30 o 
   0 -16  10       29.83       36.21     22.18 o 
  -4 -15  10        1.44        4.42     13.67 o 
  -3 -15  10       42.08       42.88     18.80 o 
  -2 -15  10       37.84       20.04     22.15 o 
  -1 -15  10        3.66       -0.16      9.17 o 
   0 -15  10       21.06       14.16     17.29 o 
   1 -15  10       11.76      -27.84     21.44 o 
   2 -15  10        3.12       27.08     19.61 o 
  -4 -14  10       60.12       54.34     19.58 o 
  -3 -14  10       42.23       38.51     25.97 o 
  -2 -14  10        2.21       11.40     10.18 o 
  -1 -14  10        9.47        1.05     15.16 o 
   0 -14  10      159.29      185.03     33.98 o 
   1 -14  10      116.48      133.53     29.77 o 
   2 -14  10      142.01       91.04     26.13 o 
  -5 -13  10       41.65       60.15     22.90 o 
  -4 -13  10       10.00       -3.78     13.80 o 
  -3 -13  10       39.68       17.82     11.13 o 
  -2 -13  10       24.25       16.88     12.03 o 
  -1 -13  10        9.98        7.91      8.35 o 
   0 -13  10      262.41      284.16     41.22 o 
   1 -13  10       30.77       17.68     14.45 o 
   2 -13  10       42.32       36.07     20.14 o 
   3 -13  10       68.41       77.21     23.84 o 
  -5 -12  10       44.04       48.02     22.08 o 
  -4 -12  10       96.14      100.09     18.27 o 
  -3 -12  10      144.62      165.54     23.58 o 
  -2 -12  10       44.66       51.80     13.53 o 
  -1 -12  10       25.18        9.82      9.14 o 
   0 -12  10      197.85      226.73     36.94 o 
   1 -12  10      123.27      111.36     28.41 o 
   2 -12  10      145.06      152.25     31.05 o 
   3 -12  10      190.79      215.60     37.52 o 
  -5 -11  10        3.24        0.42     17.16 o 
  -4 -11  10       25.08       20.92     11.00 o 
  -3 -11  10       47.99       30.93     28.52 o 
  -2 -11  10       48.09       38.70     12.52 o 
  -1 -11  10       66.18       61.93     17.62 o 
   0 -11  10       78.10       68.45     22.37 o 
   1 -11  10      209.21      197.55     36.18 o 
   2 -11  10       76.05       51.73     21.64 o 
   3 -11  10      224.04      281.60     41.43 o 
  -6 -10  10      139.81      169.06     37.26 o 
  -5 -10  10       58.93       80.34     26.64 o 
  -4 -10  10      112.68      148.50     21.93 o 
  -3 -10  10       57.04       32.06     18.97 o 
  -2 -10  10       34.32       34.58     12.57 o 
  -1 -10  10       17.48        9.25      7.37 o 
   0 -10  10       13.10       11.75     15.26 o 
   1 -10  10      103.31       91.85     25.93 o 
   2 -10  10       39.09       -0.99     15.00 o 
   3 -10  10       52.36       57.85     23.03 o 
  -6  -9  10       66.72       59.46     25.10 o 
  -5  -9  10       48.18       12.53     18.28 o 
  -4  -9  10      101.65       92.91     18.87 o 
  -3  -9  10       34.30       17.88     12.00 o 
  -2  -9  10      147.33      161.49     19.71 o 
  -1  -9  10       38.31       41.54      9.69 o 
   0  -9  10      192.58      165.17     15.04 o 
   1  -9  10       66.64       67.99     21.65 o 
   2  -9  10      108.97      114.19     28.04 o 
   3  -9  10       16.59       48.28     21.95 o 
   4  -9  10       40.67       22.02     14.59 o 
  -6  -8  10       90.35       60.54     25.01 o 
  -5  -8  10      159.57      193.40     35.77 o 
  -4  -8  10       87.73       81.99     16.74 o 
  -3  -8  10       38.63       29.40     12.18 o 
  -2  -8  10      307.28      298.89     29.04 o 
  -1  -8  10       98.45       65.06     13.07 o 
   0  -8  10      188.73      200.78     15.38 o 
   1  -8  10       97.65       85.37     16.67 o 
   2  -8  10       43.23       53.31     19.54 o 
   3  -8  10       34.24       46.93     20.93 o 
   4  -8  10       20.46      -15.21     15.72 o 
  -6  -7  10        3.20       16.79     17.09 o 
  -5  -7  10       67.23       82.28     28.61 o 
  -4  -7  10      254.84      268.85     36.51 o 
  -3  -7  10       24.94        7.46      9.83 o 
  -2  -7  10      125.56      118.74     17.54 o 
  -1  -7  10      161.05      170.40     26.19 o 
   0  -7  10      204.53      190.13     15.07 o 
   1  -7  10      261.61      247.44     23.85 o 
   2  -7  10      111.42      143.08     28.43 o 
   3  -7  10        1.16        7.56     14.38 o 
   4  -7  10      105.68       82.71     23.60 o 
  -6  -6  10       23.16        0.79     16.93 o 
  -5  -6  10      408.35      463.54     50.87 o 
  -4  -6  10      190.14      167.12     29.37 o 
  -3  -6  10      150.26      155.11     21.08 o 
  -2  -6  10      696.55      661.87     36.62 o 
  -1  -6  10       13.41       -2.49      8.20 o 
   0  -6  10       37.88       37.50      7.75 o 
   1  -6  10        7.68       13.48     10.09 o 
   2  -6  10       15.05       23.04     15.58 o 
   3  -6  10       19.49       45.90     18.46 o 
   4  -6  10       44.15        0.54     16.87 o 
  -6  -5  10      194.35      207.28     39.60 o 
  -5  -5  10       79.48       83.90     26.38 o 
  -4  -5  10      982.96      997.27     68.23 o 
  -3  -5  10      112.08      120.52     17.35 o 
  -2  -5  10      378.22      314.18     25.93 o 
  -1  -5  10      163.46      137.77     16.83 o 
   0  -5  10       14.10       19.91      7.15 o 
   1  -5  10       85.85       70.73     14.25 o 
   2  -5  10      206.18      201.46     22.99 o 
   3  -5  10       86.89       66.64     21.37 o 
   4  -5  10        0.40       -2.50     14.64 o 
  -6  -4  10      417.42      390.27     51.78 o 
  -5  -4  10      192.29      198.41     35.38 o 
  -4  -4  10      371.76      326.86     40.55 o 
  -3  -4  10      203.65      207.33     30.37 o 
  -2  -4  10      157.53      156.28     17.73 o 
  -1  -4  10      243.06      243.10     43.20 o 
   0  -4  10       23.44       22.04      8.25 o 
   1  -4  10       23.73       38.15     13.30 o 
   2  -4  10       35.07       23.37     11.29 o 
   3  -4  10        3.03      -13.31     13.10 o 
   4  -4  10        2.42       -0.75     11.62 o 
  -7  -3  10       71.95       99.85     29.72 o 
  -6  -3  10      616.65      738.50     68.21 o 
  -5  -3  10        6.04        8.43     18.03 o 
  -4  -3  10      344.54      342.81     42.60 o 
  -3  -3  10      106.85       78.59     22.18 o 
  -2  -3  10       90.82       82.78     14.05 o 
  -1  -3  10       80.69       63.83     12.18 o 
   0  -3  10      119.72       93.46     12.08 o 
   1  -3  10       36.07       39.91     12.90 o 
   2  -3  10      102.68      122.03     32.72 o 
   3  -3  10       26.04       43.83     17.92 o 
   4  -3  10       89.00      114.92     24.52 o 
  -7  -2  10       45.42        4.58     21.59 o 
  -6  -2  10      521.69      645.57     64.14 o 
  -5  -2  10       36.59       81.95     26.86 o 
  -4  -2  10      730.73      765.38     60.53 o 
  -3  -2  10        8.25       30.15     18.86 o 
  -2  -2  10        8.90       11.50      9.33 o 
  -1  -2  10       70.66       81.52     13.32 o 
   0  -2  10       19.48       19.46      8.03 o 
   1  -2  10       35.92       42.36     11.76 o 
   2  -2  10       23.76       15.51     20.53 o 
   3  -2  10       86.89       74.27     20.36 o 
   4  -2  10      224.15      264.02     33.31 o 
  -7  -1  10       65.36      136.42     38.22 o 
  -6  -1  10       51.28       86.35     29.35 o 
  -5  -1  10       51.84       29.89     18.75 o 
  -4  -1  10      408.52      403.82     44.78 o 
  -3  -1  10       65.43       73.52     23.75 o 
  -2  -1  10      249.46      246.11     31.21 o 
  -1  -1  10        0.58        8.20      7.74 o 
   0  -1  10      134.87      164.00     16.05 o 
   1  -1  10       35.71       45.68     13.46 o 
   2  -1  10       74.86       66.56     13.90 o 
   3  -1  10       96.21       67.29     20.80 o 
   4  -1  10      130.22      114.84     22.53 o 
  -7   0  10      127.41      177.40     39.78 o 
  -6   0  10       18.98       20.50     17.29 o 
  -5   0  10      105.64      123.42     29.12 o 
  -4   0  10      377.03      307.88     41.52 o 
  -3   0  10       10.24       -5.02     13.37 o 
  -2   0  10      426.99      397.87     38.49 o 
  -1   0  10       11.96       17.10     15.77 o 
   0   0  10        6.56        6.10      6.76 o 
   1   0  10        6.96       28.48     16.25 o 
   2   0  10       12.32        7.42      9.32 o 
   3   0  10       49.26       62.20     19.49 o 
   4   0  10      108.28      106.70     20.73 o 
  -7   1  10       65.44       63.53     27.31 o 
  -6   1  10       51.56       57.75     25.04 o 
  -5   1  10       51.73       66.89     23.25 o 
  -4   1  10      409.18      445.18     48.47 o 
  -3   1  10       65.42       67.41     20.62 o 
  -2   1  10      249.14      278.53     34.25 o 
  -1   1  10        0.56       -1.18     13.05 o 
   0   1  10      135.26      159.98     15.93 o 
   1   1  10       35.67       21.66     13.36 o 
   2   1  10       74.82       66.86     18.66 o 
   3   1  10       96.36      124.32     22.28 o 
   4   1  10      130.35      125.81     22.11 o 
  -7   2  10       45.51       16.48     19.97 o 
  -6   2  10      521.84      507.63     57.69 o 
  -5   2  10       36.70       42.50     20.51 o 
  -4   2  10      730.18      769.93     63.20 o 
  -3   2  10        8.23      -18.77     20.46 o 
  -2   2  10        8.93       -8.85     16.86 o 
  -1   2  10       70.65       49.32     15.61 o 
   0   2  10       19.53       23.69     10.97 o 
   1   2  10       36.00       34.03      8.25 o 
   2   2  10       23.94       53.99     18.96 o 
   3   2  10       86.83       69.94     19.35 o 
   4   2  10      223.75      247.47     29.74 o 
  -7   3  10       71.92       57.09     24.27 o 
  -6   3  10      617.52      730.46     69.65 o 
  -5   3  10        6.08      -10.81     19.38 o 
  -4   3  10      344.88      288.17     39.40 o 
  -3   3  10      106.89       81.21     23.06 o 
  -2   3  10       90.83       74.43     20.86 o 
  -1   3  10       80.51       76.87     17.26 o 
   0   3  10      119.88      132.90     20.79 o 
   1   3  10       36.09       30.96      8.40 o 
   2   3  10      102.57      102.90     19.56 o 
   3   3  10       26.05       14.82     13.01 o 
   4   3  10       88.85      142.11     23.13 o 
  -6   4  10      418.25      315.69     46.65 o 
  -5   4  10      192.11      235.22     38.52 o 
  -4   4  10      371.87      274.71     38.54 o 
  -3   4  10      203.56      262.92     36.48 o 
  -2   4  10      158.05      148.42     26.78 o 
  -1   4  10      243.00      253.99     30.72 o 
   0   4  10       23.46        7.12     12.14 o 
   1   4  10       23.67       20.03      9.79 o 
   2   4  10       35.19       35.66     14.68 o 
   3   4  10        3.08       14.67     11.34 o 
  -6   5  10      194.51      206.18     39.18 o 
  -5   5  10       79.62       60.80     26.11 o 
  -4   5  10      982.86      904.40     69.53 o 
  -3   5  10      112.23      115.79     26.83 o 
  -2   5  10      378.79      363.44     39.75 o 
  -1   5  10      163.52      146.60     24.98 o 
   0   5  10       14.11        4.16     10.00 o 
   1   5  10       85.75       77.47     15.71 o 
  -6   6  10       23.11        5.98     20.67 o 
  -5   6  10      408.40      319.04     45.74 o 
  -4   6  10      190.33      160.00     31.31 o 
  -3   6  10      150.34      162.03     31.94 o 
  -2   6  10      696.98      631.27     53.27 o 
  -1   6  10       13.46       -3.20     13.11 o 
   0   6  10       37.91       22.04     12.33 o 
   1   6  10        7.61       31.39     12.01 o 
  -6   7  10        3.20       32.86     22.82 o 
  -5   7  10       67.41       98.54     29.63 o 
  -4   7  10      255.00      256.05     37.81 o 
  -3   7  10       24.92       28.13     15.66 o 
  -6   8  10       90.09       74.44     26.12 o 
  -5   8  10      159.64      204.46     38.09 o 
  -4   8  10       87.70       89.11     27.19 o 
  -6   9  10       66.92       57.36     27.19 o 
  -5   9  10       48.05       28.77     21.55 o 
  -6  10  10      139.59      121.85     35.98 o 
  -3 -11  11       24.57       34.37     18.44 o 
  -1 -11  11       17.51       14.46     20.66 o 
   0 -11  11        2.42       18.26     14.45 o 
  -3 -10  11      117.35      137.06     27.76 o 
  -2 -10  11       58.29       24.54     17.44 o 
  -1 -10  11       37.75       71.00     24.95 o 
   0 -10  11       76.71       58.03     21.77 o 
   1 -10  11       13.40        0.43     16.63 o 
  -4  -9  11      146.14      150.21     31.55 o 
  -3  -9  11       14.49      -13.35     18.21 o 
  -2  -9  11       28.31       36.52     11.96 o 
  -1  -9  11      102.23       96.92     25.20 o 
   0  -9  11      107.33       77.29     22.92 o 
   1  -9  11        4.11       -6.43     14.88 o 
  -4  -8  11        1.64        7.98     20.31 o 
  -3  -8  11       12.50        5.93     19.83 o 
  -2  -8  11       83.82       90.85     27.21 o 
  -1  -8  11       62.18       44.94     19.65 o 
   0  -8  11       89.82      101.02     27.43 o 
   1  -8  11       29.15        7.74     15.21 o 
  -4  -7  11        5.18       16.36     13.78 o 
  -3  -7  11      168.17      136.58     20.12 o 
  -2  -7  11       59.04       64.76     22.70 o 
  -1  -7  11      114.18      122.44     28.71 o 
   0  -7  11      211.06      221.17     35.82 o 
   1  -7  11       74.04       54.69     20.37 o 
   2  -7  11       24.11       23.41     17.19 o 
  -4  -6  11        7.21       31.02     18.59 o 
  -3  -6  11       18.54       15.25     13.91 o 
  -2  -6  11       81.56       67.72     13.70 o 
  -1  -6  11       36.54       31.35     20.79 o 
   0  -6  11       24.88       88.45     26.67 o 
   1  -6  11       79.20       77.94     24.72 o 
   2  -6  11        1.35       -7.75     15.56 o 
  -5  -5  11       63.97       58.13     23.99 o 
  -4  -5  11       36.44      -10.64     17.25 o 
  -3  -5  11       75.07       65.35     22.24 o 
  -2  -5  11        5.42       -4.85     12.58 o 
  -1  -5  11       10.31      -18.75     18.11 o 
   0  -5  11        5.38       45.52     20.73 o 
   1  -5  11      143.50      142.05     29.00 o 
   2  -5  11        7.25       -9.67     15.08 o 
  -5  -4  11      226.62      253.71     39.01 o 
  -4  -4  11      119.10      116.43     26.22 o 
  -3  -4  11       53.85       52.99     18.27 o 
  -2  -4  11       61.35       93.37     16.79 o 
  -1  -4  11       76.55       90.76     21.88 o 
   0  -4  11       15.05        6.63     14.55 o 
   1  -4  11       27.09       42.05     19.12 o 
   2  -4  11       21.03       19.79     16.18 o 
  -5  -3  11      249.03      240.02     38.50 o 
  -4  -3  11       16.77        1.24     16.85 o 
  -3  -3  11       10.54       21.83     15.14 o 
  -2  -3  11        7.49       -0.78     14.77 o 
  -1  -3  11       88.09       83.39     22.40 o 
   0  -3  11        9.44       -5.05     14.71 o 
   1  -3  11       34.97       23.34     14.50 o 
   2  -3  11       19.36        6.50     12.09 o 
  -5  -2  11       46.21       30.17     18.24 o 
  -4  -2  11        4.94       10.08     14.96 o 
  -3  -2  11       44.20       20.46     15.74 o 
  -2  -2  11       28.97       43.01     17.22 o 
  -1  -2  11       63.43       66.19     21.01 o 
   0  -2  11       39.29       49.25     20.20 o 
   1  -2  11       22.05       40.64     18.19 o 
   2  -2  11       40.59       36.63     19.13 o 
  -5  -1  11       48.01       29.74     20.08 o 
  -4  -1  11       15.96       13.88     15.60 o 
  -3  -1  11       13.45        7.10     14.51 o 
  -2  -1  11        1.53       -8.75     13.32 o 
  -1  -1  11       22.28       15.68      9.91 o 
   0  -1  11       66.98       59.32     18.93 o 
   1  -1  11       21.50       44.85     20.04 o 
   2  -1  11        2.92        0.57     13.09 o 
  -5   0  11        3.01       27.46     21.09 o 
  -4   0  11        0.13       11.45     17.16 o 
  -3   0  11        0.06       13.55     17.00 o 
  -2   0  11        2.21       11.16     12.43 o 
  -1   0  11       35.71       27.54     14.51 o 
   0   0  11        6.63      -11.23     15.08 o 
   1   0  11        7.17      -12.58     12.18 o 
   2   0  11       15.22       22.50     15.62 o 
  -5   1  11       48.12       16.70     15.79 o 
  -4   1  11       16.03       31.75     15.09 o 
  -3   1  11       13.47       12.35     15.50 o 
  -2   1  11        1.50       19.66     12.73 o 
  -1   1  11       22.30       23.84     13.80 o 
   1   1  11       21.37       49.98     19.68 o 
   2   1  11        2.94       -6.34     16.55 o 
  -5   2  11       45.97       44.37     22.88 o 
  -4   2  11        4.96       -0.10     14.48 o 
  -3   2  11       44.55       30.78     17.74 o 
  -2   2  11       29.01       44.51     17.68 o 
  -1   2  11       63.51       71.97     18.84 o 
   2   2  11       40.63       62.39     18.60 o 
  -5   3  11      248.71      238.93     40.27 o 
  -4   3  11       16.80       18.57     18.62 o 
  -3   3  11       10.58        3.35     14.82 o 
  -2   3  11        7.57        8.65     13.59 o 
  -1   3  11       88.13       95.07     18.61 o 
  -5   4  11      226.47      261.84     42.10 o 
  -4   4  11      118.99      131.26     31.51 o 
  -3   4  11       53.57       50.75     19.20 o 
  -2   4  11       61.38       53.06     21.18 o 
  -1   4  11       76.40       79.86     19.48 o 
  -5   5  11       63.70       28.43     17.51 o 
  -4   5  11       36.40       31.36     18.23 o 
  -3   5  11       75.09       80.89     20.26 o 
  -2   5  11        5.44      -18.52     13.63 o 
  -1   5  11       10.17       -1.98     14.27 o 
  -4   6  11        7.24      -30.35     20.23 o 
  -3   6  11       18.56       14.49     17.77 o 
  -2   6  11       81.53       83.99     22.45 o 
  -1   6  11       36.59       34.41     15.59 o 
  -4   7  11        5.24       -5.10     16.31 o 
  -3   7  11      168.11      188.00     33.80 o 
  -2   7  11       59.17       43.22     14.78 o 
  -1   7  11      114.38      114.75     23.66 o 
  -4   8  11        1.63       28.23     21.02 o 
  -3   8  11       12.46       -3.06     16.17 o 
  -2   8  11       83.79       87.39     25.66 o 
  -1   8  11       62.33       57.46     19.85 o 
  -4   9  11      146.10      133.80     30.00 o 
  -3   9  11       14.55       -0.31     16.25 o 
  -2   9  11       28.36        1.67     14.82 o 
                                                 
